# Supplementary material for: MAPK-dependent copper tolerance mechanisms revealed by integrated physiology and transcriptomics in peanut
Source: Front Plant Sci. 2025 Oct 21;16:1667121. doi: 10.3389/fpls.2025.1667121 (PMC12584195; doi:10.3389/fpls.2025.1667121)
Supplement: Supplementary file 1 [file Table1.xlsx]

## Sheet: Table S1
Table S1 Peanut seedling root DEGs in response to copper stress calculated by edgeR.
Gene_ID_peant_NCBI	CK_1_count	CK_2_count	CK_3_count	Cu_1_count	Cu_2_count	Cu_3_count	CK_1_CPM	CK_2_CPM	CK_3_CPM	Cu_1_CPM	Cu_2_CPM	Cu_3_CPM	CK_count_mean	Cu_count_mean	Count_FC	log2(FC)	PValue	FDR
LOC112695125	1047.68	956.94	1000.5	418.57	439.48	392.22	56.15	48.99	51.53	24.1	24.94	22.32	52.22	23.79	0.455	-1.135	8.0E-129	1.01E-127
LOC112695128	103.27	129.86	102.01	43.01	45.32	30.4	5.54	6.65	5.25	2.48	2.57	1.73	5.81	2.26	0.389	-1.363	1.0E-20	2.87E-20
LOC112695138	95.69	103.26	68.05	17.46	22.07	15.71	5.13	5.29	3.5	1.01	1.25	0.89	4.64	1.05	0.226	-2.144	2.9E-30	1.08E-29
LOC112695140	429.19	408.59	431.36	234.79	150.96	177.95	23	20.92	22.22	13.52	8.57	10.13	22.05	10.74	0.487	-1.038	8.3E-48	4.33E-47
LOC112695144	46.46	54.93	60.61	26.77	10.8	26.1	2.49	2.81	3.12	1.54	0.61	1.49	2.81	1.21	0.432	-1.21	4.2E-09	7.49E-09
LOC112695148	29.15	29	27.49	95.73	102.41	141.44	1.56	1.48	1.42	5.51	5.81	8.05	1.49	6.46	4.343	2.119	6.2E-42	2.93E-41
LOC112695152	190.12	49.31	51.07	1891.08	2091.4	2165.62	10.19	2.52	2.63	108.88	118.66	123.22	5.11	116.92	22.866	4.515	0.0E+00	0
LOC112695158	494.82	279.46	365.8	63.64	82.75	62.21	26.52	14.31	18.84	3.66	4.7	3.54	19.89	3.97	0.199	-2.326	2.3E-135	3.09E-134
LOC112695170	92	64	88	21	18	11	4.93	3.28	4.53	1.21	1.02	0.63	4.25	0.95	0.224	-2.155	5.8E-28	1.99E-27
LOC112695173	286.95	247.28	251.27	63.53	100.46	78.08	15.38	12.66	12.94	3.66	5.7	4.44	13.66	4.6	0.337	-1.57	1.5E-56	8.91E-56
LOC112695186	158.81	191.61	212.01	317.92	369.16	427.97	8.51	9.81	10.92	18.3	20.95	24.35	9.75	21.2	2.175	1.121	1.5E-52	8.36E-52
LOC112695189	67.52	64	47.9	28.46	22.88	25	3.62	3.28	2.47	1.64	1.3	1.42	3.12	1.45	0.465	-1.104	8.4E-09	1.49E-08
LOC112695193	145	179	171	48	46	32	7.77	9.16	8.81	2.76	2.61	1.82	8.58	2.4	0.279	-1.84	4.5E-45	2.27E-44
LOC112695217	473.89	559.75	545.77	189.39	155.35	135.66	25.4	28.66	28.11	10.9	8.81	7.72	27.39	9.14	0.334	-1.583	1.8E-111	2.01E-110
LOC112695228	581.9	945.44	951.76	2750.59	1827.96	2024.59	31.19	48.4	49.02	158.36	103.71	115.2	42.87	125.76	2.933	1.553	0.0E+00	0
LOC112695233	34.24	56.03	76.68	16.62	16	18.21	1.84	2.87	3.95	0.96	0.91	1.04	2.89	0.97	0.336	-1.573	2.5E-13	5.34E-13
LOC112695237	307.23	261.97	337.35	87.55	110.25	70.89	16.47	13.41	17.37	5.04	6.26	4.03	15.75	5.11	0.324	-1.624	6.1E-68	4.31E-67
LOC112695238	365.76	374.4	352.21	154.66	181.69	136.17	19.6	19.17	18.14	8.9	10.31	7.75	18.97	8.99	0.474	-1.078	4.7E-44	2.29E-43
LOC112695249	544.22	745.57	410.72	199.51	230.92	230.95	29.17	38.17	21.15	11.49	13.1	13.14	29.5	12.58	0.426	-1.23	6.2E-82	5.15E-81
LOC112695256	273.71	256.96	251.38	61.71	104.01	91.64	14.67	13.15	12.95	3.55	5.9	5.21	13.59	4.89	0.36	-1.476	2.1E-51	1.16E-50
LOC112695257	93.6	97.12	105.92	36.55	41	36.48	5.02	4.97	5.46	2.1	2.33	2.08	5.15	2.17	0.421	-1.247	2.9E-16	7.09E-16
LOC112695269	117.61	128.66	103.98	38	54.56	51.28	6.3	6.59	5.36	2.19	3.1	2.92	6.08	2.74	0.45	-1.152	4.9E-17	1.22E-16
LOC112695270	216.65	242.29	241.39	72.5	97.12	113.16	11.61	12.4	12.43	4.17	5.51	6.44	12.15	5.37	0.442	-1.177	4.3E-33	1.70E-32
LOC112695278	79.7	87.37	81.72	27.25	48	35	4.27	4.47	4.21	1.57	2.72	1.99	4.32	2.09	0.485	-1.044	1.1E-10	2.06E-10
LOC112695281	55	60	65	2	8	15	2.95	3.07	3.35	0.12	0.45	0.85	3.12	0.47	0.152	-2.722	2.0E-27	6.79E-27
LOC112695291	219.17	197.35	231.17	67.17	82.6	58.66	11.75	10.1	11.91	3.87	4.69	3.34	11.25	3.97	0.352	-1.504	2.3E-44	1.13E-43
LOC112695299	249.75	197.06	191.54	38.56	34	35.93	13.39	10.09	9.86	2.22	1.93	2.04	11.11	2.06	0.186	-2.429	3.0E-81	2.51E-80
LOC112695314	591.36	1323.84	1004.69	2243.65	1854.96	1988.56	31.7	67.77	51.74	129.17	105.25	113.15	50.4	115.86	2.299	1.201	1.5E-292	4.08E-291
LOC112695319	163.84	187.21	150.4	1997.32	1244.94	1831.53	8.78	9.58	7.75	114.99	70.64	104.21	8.7	96.61	11.101	3.473	0.0E+00	0
LOC112695323	306.65	310.58	391.86	73.62	91.64	69.11	16.44	15.9	20.18	4.24	5.2	3.93	17.51	4.46	0.255	-1.974	3.5E-98	3.34E-97
LOC112695325	271.53	248.51	224	79	119	111	14.55	12.72	11.54	4.55	6.75	6.32	12.94	5.87	0.454	-1.139	1.8E-33	7.05E-33
LOC112695326	105	125	66	28	26	29	5.63	6.4	3.4	1.61	1.48	1.65	5.14	1.58	0.307	-1.703	6.7E-25	2.14E-24
LOC112695341	48.23	86.77	68	5	9	4	2.59	4.44	3.5	0.29	0.51	0.23	3.51	0.34	0.098	-3.354	2.2E-37	9.50E-37
LOC112695343	363.37	274.91	263.77	99.54	91.37	107.11	19.48	14.07	13.58	5.73	5.18	6.09	15.71	5.67	0.361	-1.471	1.8E-58	1.13E-57
LOC112695344	1329.05	711.32	855.19	3	29.91	7	71.24	36.41	44.04	0.17	1.7	0.4	50.56	0.76	0.015	-6.062	0.0E+00	0
LOC112695349	178.09	186.36	206.2	1254.58	1973.39	2805.04	9.55	9.54	10.62	72.23	111.97	159.61	9.9	114.6	11.572	3.533	0.0E+00	0
LOC112695352	120.08	117	190	312	382.35	498	6.44	5.99	9.79	17.96	21.69	28.34	7.41	22.66	3.06	1.613	6.7E-97	6.38E-96
LOC112695357	372.8	158.33	586.05	3083.39	5002.54	6249.84	19.98	8.11	30.18	177.52	283.83	355.62	19.42	272.32	14.02	3.809	0.0E+00	0
LOC112695360	56.22	34	35.13	227.7	232.2	353.68	3.01	1.74	1.81	13.11	13.17	20.12	2.19	15.47	7.073	2.822	6.1E-136	8.08E-135
LOC112695361	74.01	65.48	52	6	18	9	3.97	3.35	2.68	0.35	1.02	0.51	3.33	0.63	0.188	-2.411	2.9E-25	9.35E-25
LOC112695373	869	656	554	8	7	8	46.58	33.58	28.53	0.46	0.4	0.46	36.23	0.44	0.012	-6.364	0.0E+00	0
LOC112695381	122	196	173.45	116	43	51	6.54	10.03	8.93	6.68	2.44	2.9	8.5	4.01	0.471	-1.085	3.2E-21	9.04E-21
LOC112695389	20	36	55	238.96	191.04	242.93	1.07	1.84	2.83	13.76	10.84	13.82	1.91	12.81	6.693	2.743	1.2E-109	1.29E-108
LOC112695395	135.73	141.11	166.8	42.3	71.09	43.75	7.28	7.22	8.59	2.44	4.03	2.49	7.7	2.99	0.388	-1.366	5.6E-27	1.89E-26
LOC112695405	111.27	121.7	110.86	51.57	48.89	53.1	5.96	6.23	5.71	2.97	2.77	3.02	5.97	2.92	0.489	-1.031	5.5E-14	1.23E-13
LOC112695408	159.81	165	118.39	37.32	39.14	47.86	8.57	8.45	6.1	2.15	2.22	2.72	7.71	2.36	0.307	-1.705	1.3E-36	5.49E-36
LOC112695418	475.03	1127.08	443.68	10333	9142.09	9833.85	25.46	57.7	22.85	594.91	518.7	559.55	35.34	557.72	15.783	3.98	0.0E+00	0
LOC112695422	70	47	67	25.48	22	23	3.75	2.41	3.45	1.47	1.25	1.31	3.2	1.34	0.419	-1.254	1.2E-10	2.34E-10
LOC112695423	231.14	365.02	276.59	601.1	599.2	685.69	12.39	18.69	14.24	34.61	34	39.02	15.11	35.88	2.375	1.248	8.1E-102	8.08E-101
LOC112695426	586	636.5	543.7	1304.38	1553.78	1766.35	31.41	32.58	28	75.1	88.16	100.51	30.66	87.92	2.867	1.52	0.0E+00	0
LOC112695430	82	86	111	5	15	12	4.4	4.4	5.72	0.29	0.85	0.68	4.84	0.61	0.125	-2.996	1.1E-45	5.63E-45
LOC112695432	326.83	274.2	303.8	617.46	705.96	1003.5	17.52	14.04	15.65	35.55	40.05	57.1	15.74	44.23	2.811	1.491	2.7E-163	4.23E-162
LOC112695435	139.79	180	168.04	39.7	70.58	45.81	7.49	9.21	8.65	2.29	4	2.61	8.45	2.97	0.351	-1.51	4.6E-34	1.85E-33
LOC112695445	147.84	145.73	142.77	74.51	66.83	50.94	7.92	7.46	7.35	4.29	3.79	2.9	7.58	3.66	0.483	-1.05	6.9E-18	1.76E-17
LOC112695454	481.67	452.15	414.86	155.23	229.67	148.05	25.82	23.15	21.37	8.94	13.03	8.42	23.45	10.13	0.432	-1.211	3.4E-64	2.28E-63
LOC112695457	72	70	74.68	32	34	29	3.86	3.58	3.85	1.84	1.93	1.65	3.76	1.81	0.48	-1.059	1.2E-09	2.29E-09
LOC112695466	37.68	53	74.1	19.63	18	25.51	2.02	2.71	3.82	1.13	1.02	1.45	2.85	1.2	0.421	-1.248	1.3E-09	2.33E-09
LOC112695471	177.69	114.76	176.26	59.54	72.58	36.66	9.52	5.87	9.08	3.43	4.12	2.09	8.16	3.21	0.394	-1.344	9.4E-28	3.22E-27
LOC112695483	2	4	6.6	111.62	165.15	202.44	0.11	0.2	0.34	6.43	9.37	11.52	0.22	9.11	42.031	5.393	1.5E-132	1.90E-131
LOC112695486	597.62	677.98	508.99	282.87	292.2	227.5	32.03	34.71	26.21	16.29	16.58	12.94	30.98	15.27	0.493	-1.021	5.8E-64	3.93E-63
LOC112695489	378.72	366.07	379.32	642.86	718.39	801.39	20.3	18.74	19.54	37.01	40.76	45.6	19.53	41.12	2.106	1.075	1.3E-95	1.22E-94
LOC112695520	656.36	780.4	1043.55	4856.64	5140.35	5201.32	35.18	39.95	53.75	279.61	291.65	295.96	42.96	289.07	6.729	2.75	0.0E+00	0
LOC112695536	685.81	1147.07	1168.01	6886.68	4034.07	4731.87	36.76	58.72	60.16	396.49	228.88	269.25	51.88	298.21	5.748	2.523	0.0E+00	0
LOC112695538	612	475	550	1260	1229	1286	32.8	24.32	28.33	72.54	69.73	73.17	28.48	71.81	2.521	1.334	1.2E-230	2.55E-229
LOC112695540	128.3	134.74	147.5	303.21	333.77	340.31	6.88	6.9	7.6	17.46	18.94	19.36	7.13	18.59	2.608	1.383	5.2E-64	3.50E-63
LOC112695550	1978.09	2447.37	2267.94	576	712.42	562	106.02	125.29	116.8	33.16	40.42	31.98	116.04	35.19	0.303	-1.721	0.0E+00	0
LOC112695555	178.72	182.81	180.64	57.08	60.74	45.66	9.58	9.36	9.3	3.29	3.45	2.6	9.41	3.11	0.331	-1.596	1.6E-40	7.41E-40
LOC112695556	6271.16	5549.87	6171.45	780.42	1209.4	781.73	336.13	284.11	317.84	44.93	68.62	44.48	312.69	52.68	0.168	-2.57	0.0E+00	0
LOC112695557	61	69	87	502.76	620.77	784.73	3.27	3.53	4.48	28.95	35.22	44.65	3.76	36.27	9.647	3.27	0.0E+00	0
LOC112695558	120.68	91.76	112.77	14	23.88	11.02	6.47	4.7	5.81	0.81	1.35	0.63	5.66	0.93	0.164	-2.605	1.8E-45	9.18E-45
LOC112695561	154	20	61.62	7	16	12	8.25	1.02	3.17	0.4	0.91	0.68	4.15	0.66	0.16	-2.644	2.6E-34	1.07E-33
LOC112695562	63.97	47.96	59.83	17.68	12	10	3.43	2.46	3.08	1.02	0.68	0.57	2.99	0.76	0.253	-1.982	3.4E-18	8.87E-18
LOC112695563	146.98	146.09	157.42	33.54	58.79	45.52	7.88	7.48	8.11	1.93	3.34	2.59	7.82	2.62	0.335	-1.578	1.5E-33	5.96E-33
LOC112695564	81	92	90.53	364.37	328.34	443.39	4.34	4.71	4.66	20.98	18.63	25.23	4.57	21.61	4.729	2.242	5.2E-144	7.30E-143
LOC112695566	245.76	240.67	244.19	60.73	115.32	94.92	13.17	12.32	12.58	3.5	6.54	5.4	12.69	5.15	0.406	-1.302	4.6E-40	2.08E-39
LOC112695576	47.38	55.73	40	45.76	36.39	183.85	2.54	2.85	2.06	2.63	2.06	10.46	2.48	5.05	2.034	1.024	3.6E-12	7.46E-12
LOC112695578	446	526	541	2159.93	1620.44	2720.45	23.91	26.93	27.86	124.35	91.94	154.79	26.23	123.69	4.715	2.237	0.0E+00	0
LOC112695579	715.85	889.02	755.56	2605.4	2243.67	3004.12	38.37	45.51	38.91	150	127.3	170.94	40.93	149.41	3.65	1.868	0.0E+00	0
LOC112695584	78.38	138.84	123.94	183.92	211.73	288.2	4.2	7.11	6.38	10.59	12.01	16.4	5.9	13	2.205	1.141	5.2E-34	2.09E-33
LOC112695585	102.31	84.58	135.56	23.29	33.66	23.48	5.48	4.33	6.98	1.34	1.91	1.34	5.6	1.53	0.273	-1.871	8.0E-31	2.97E-30
LOC112695600	114.41	128.28	145.97	51.42	75.94	34.39	6.13	6.57	7.52	2.96	4.31	1.96	6.74	3.08	0.456	-1.131	3.9E-18	1.01E-17
LOC112695610	1623.82	1996.73	1968.47	452.26	534.55	451.33	87.04	102.22	101.38	26.04	30.33	25.68	96.88	27.35	0.282	-1.825	0.0E+00	0
LOC112695629	766.09	317	447	55	125	42	41.06	16.23	23.02	3.17	7.09	2.39	26.77	4.22	0.158	-2.666	3.2E-211	6.42E-210
LOC112695631	124	76.99	82.75	0	18	4	6.65	3.94	4.26	0	1.02	0.23	4.95	0.42	0.084	-3.57	3.5E-54	2.06E-53
LOC112695637	230.67	194.17	209.44	74.24	112.08	77.62	12.36	9.94	10.79	4.27	6.36	4.42	11.03	5.02	0.455	-1.137	1.6E-28	5.54E-28
LOC112695640	63.83	74.16	79.84	44.97	20.1	25.56	3.42	3.8	4.11	2.59	1.14	1.45	3.78	1.73	0.457	-1.129	9.7E-11	1.89E-10
LOC112695650	815.34	582.95	822.86	230.54	274.08	209.28	43.7	29.84	42.38	13.27	15.55	11.91	38.64	13.58	0.351	-1.509	1.5E-143	2.16E-142
LOC112695651	255	444	269	562	494	813	13.67	22.73	13.85	32.36	28.03	46.26	16.75	35.55	2.122	1.086	1.6E-84	1.40E-83
LOC112695656	408.04	336.05	359.34	140.78	164.78	102.61	21.87	17.2	18.51	8.11	9.35	5.84	19.19	7.77	0.405	-1.305	1.7E-59	1.04E-58
LOC112695657	210.47	35.86	125.04	1.54	5	5.61	11.28	1.84	6.44	0.09	0.28	0.32	6.52	0.23	0.035	-4.825	8.9E-87	7.76E-86
LOC112695658	1964.31	2343.09	2702.68	763.74	1168.22	1164.6	105.29	119.95	139.19	43.97	66.28	66.27	121.48	58.84	0.484	-1.046	1.2E-238	2.63E-237
LOC112695659	541.95	497.15	519.22	39.38	83.31	58.88	29.05	25.45	26.74	2.27	4.73	3.35	27.08	3.45	0.127	-2.973	1.3E-240	3.05E-239
LOC112695673	198.77	205.31	163.93	327.61	354.56	419.23	10.65	10.51	8.44	18.86	20.12	23.85	9.87	20.94	2.123	1.086	2.4E-49	1.28E-48
LOC112695680	178.91	197.1	169.5	74.8	97.39	76	9.59	10.09	8.73	4.31	5.53	4.32	9.47	4.72	0.498	-1.005	1.5E-20	4.11E-20
LOC112695696	184	174	194	46	40	22	9.86	8.91	9.99	2.65	2.27	1.25	9.59	2.06	0.215	-2.221	1.8E-63	1.19E-62
LOC112695700	84.01	128.33	105.69	44.31	43.41	38.07	4.5	6.57	5.44	2.55	2.46	2.17	5.5	2.39	0.435	-1.201	2.6E-16	6.34E-16
LOC112695701	196.35	228.56	357.6	70.88	89.06	66.44	10.52	11.7	18.42	4.08	5.05	3.78	13.55	4.3	0.318	-1.654	1.2E-60	7.47E-60
LOC112695703	804.92	500.64	560.7	63.93	99.54	65.81	43.14	25.63	28.88	3.68	5.65	3.74	32.55	4.36	0.134	-2.901	6.9E-280	1.86E-278
LOC112695704	54.9	55.84	61.91	30.82	18.69	22.15	2.94	2.86	3.19	1.77	1.06	1.26	3	1.36	0.455	-1.136	7.7E-09	1.36E-08
LOC112695713	93.5	108.72	93.12	40.14	36.62	34.96	5.01	5.57	4.8	2.31	2.08	1.99	5.13	2.13	0.415	-1.269	1.4E-16	3.55E-16
LOC112695730	240.9	224.53	223.09	82.16	80.03	83.99	12.91	11.49	11.49	4.73	4.54	4.78	11.96	4.68	0.391	-1.353	3.4E-40	1.53E-39
LOC112695733	663.32	635.35	718.93	234.73	221.54	191.33	35.55	32.53	37.03	13.51	12.57	10.89	35.04	12.32	0.352	-1.507	5.5E-131	7.06E-130
LOC112695735	676.3	901.15	790.27	204.44	355.09	278.41	36.25	46.13	40.7	11.77	20.15	15.84	41.03	15.92	0.388	-1.366	1.4E-131	1.79E-130
LOC112695739	1378.32	1285.26	1346.65	554.1	603.66	539.37	73.88	65.8	69.36	31.9	34.25	30.69	69.68	32.28	0.463	-1.11	1.6E-161	2.44E-160
LOC112695745	569.53	548.06	605.57	189	261.38	225	30.53	28.06	31.19	10.88	14.83	12.8	29.93	12.84	0.429	-1.221	3.8E-82	3.21E-81
LOC112695748	257.1	303.27	299.88	43.19	62.85	46.23	13.78	15.53	15.44	2.49	3.57	2.63	14.92	2.9	0.194	-2.364	6.0E-105	6.23E-104
LOC112695749	277.84	371.81	300.33	147.91	142.85	94.18	14.89	19.03	15.47	8.52	8.11	5.36	16.46	7.33	0.445	-1.167	9.3E-44	4.51E-43
LOC112695750	199.14	232.49	201.78	81.41	103.43	72.78	10.67	11.9	10.39	4.69	5.87	4.14	10.99	4.9	0.446	-1.165	8.2E-30	2.98E-29
LOC112695751	260.59	348.15	356.34	658.79	537.6	615.55	13.97	17.82	18.35	37.93	30.5	35.03	16.71	34.49	2.063	1.045	5.0E-77	3.91E-76
LOC112695753	356	445.83	526.41	83.93	127.42	111.5	19.08	22.82	27.11	4.83	7.23	6.34	23	6.13	0.267	-1.907	5.0E-122	5.98E-121
LOC112695754	184.44	98	150	29	49	57	9.89	5.02	7.73	1.67	2.78	3.24	7.55	2.56	0.34	-1.558	1.7E-31	6.33E-31
LOC112695763	685.12	500.77	559.54	210.39	299.61	247.9	36.72	25.64	28.82	12.11	17	14.11	30.39	14.41	0.474	-1.077	5.0E-68	3.53E-67
LOC112695765	222.01	270.94	239.69	66.7	75.59	57.58	11.9	13.87	12.34	3.84	4.29	3.28	12.7	3.8	0.299	-1.74	5.9E-61	3.77E-60
LOC112695770	681.92	799.31	819.93	178.63	209.07	174.21	36.55	40.92	42.23	10.28	11.86	9.91	39.9	10.68	0.268	-1.901	1.4E-205	2.71E-204
LOC112695772	440.67	281.43	355.38	68.74	76.26	59.39	23.62	14.41	18.3	3.96	4.33	3.38	18.78	3.89	0.207	-2.271	1.2E-124	1.42E-123
LOC112695779	121	107	105.66	9	18.36	7.7	6.49	5.48	5.44	0.52	1.04	0.44	5.8	0.67	0.115	-3.122	3.0E-56	1.81E-55
LOC112695783	120	19.71	76.73	1	2	5	6.43	1.01	3.95	0.06	0.11	0.28	3.8	0.15	0.04	-4.662	1.0E-49	5.59E-49
LOC112695796	130	228	191	93	79.23	73	6.97	11.67	9.84	5.35	4.5	4.15	9.49	4.67	0.492	-1.025	1.8E-21	5.28E-21
LOC112695798	367.05	452.47	428.01	966.46	1038.84	1191.97	19.67	23.16	22.04	55.64	58.94	67.82	21.62	60.8	2.812	1.491	3.1E-238	6.94E-237
LOC112695801	702	734.75	571.29	304.26	272.44	234.42	37.63	37.61	29.42	17.52	15.46	13.34	34.89	15.44	0.443	-1.176	1.5E-89	1.31E-88
LOC112695816	137	162.4	141.43	24	28.34	35	7.34	8.31	7.28	1.38	1.61	1.99	7.64	1.66	0.217	-2.203	2.0E-50	1.08E-49
LOC112695822	20.43	47.39	48	460.85	270.38	267.35	1.1	2.43	2.47	26.53	15.34	15.21	2	19.03	9.513	3.25	1.2E-191	2.29E-190
LOC112695833	165.57	141.86	185.21	6	10	1	8.87	7.26	9.54	0.35	0.57	0.06	8.56	0.33	0.038	-4.711	1.5E-112	1.68E-111
LOC112695844	135.36	125.28	101.76	49.42	63.54	41	7.26	6.41	5.24	2.85	3.61	2.33	6.3	2.93	0.465	-1.105	1.8E-16	4.44E-16
LOC112695845	53.54	64.52	75	35	32	12	2.87	3.3	3.86	2.02	1.82	0.68	3.34	1.51	0.451	-1.15	7.5E-10	1.39E-09
LOC112695851	121	122.68	100	32	28	38	6.49	6.28	5.15	1.84	1.59	2.16	5.97	1.86	0.312	-1.681	3.8E-28	1.31E-27
LOC112695853	62	63	50	5	18	6	3.32	3.23	2.58	0.29	1.02	0.34	3.04	0.55	0.181	-2.468	1.3E-23	3.87E-23
LOC112695855	122.94	137.88	158.94	2	9.42	10	6.59	7.06	8.19	0.12	0.53	0.57	7.28	0.41	0.056	-4.162	5.5E-89	4.89E-88
LOC112695879	132.83	117.3	136.94	51.34	57.83	66.42	7.12	6	7.05	2.96	3.28	3.78	6.72	3.34	0.497	-1.009	3.6E-15	8.31E-15
LOC112695910	76.68	53.43	107.9	104.46	231.54	277.69	4.11	2.74	5.56	6.01	13.14	15.8	4.14	11.65	2.816	1.494	8.2E-46	4.15E-45
LOC112695912	299	391.81	531.76	101	120	116.89	16.03	20.06	27.39	5.81	6.81	6.65	21.16	6.42	0.304	-1.72	4.8E-98	4.63E-97
LOC112695913	198.26	218.68	187.56	80.39	109.08	64.3	10.63	11.19	9.66	4.63	6.19	3.66	10.49	4.83	0.46	-1.12	8.4E-27	2.83E-26
LOC112695926	82.56	50.72	41.52	5	7	3.28	4.43	2.6	2.14	0.29	0.4	0.19	3.06	0.29	0.096	-3.381	1.4E-32	5.37E-32
LOC112695929	38.42	52	53.78	597.18	540.67	716.27	2.06	2.66	2.77	34.38	30.68	40.76	2.5	35.27	14.128	3.821	0.0E+00	0
LOC112695937	367.86	433.31	593.48	866.54	1115	1125.3	19.72	22.18	30.57	49.89	63.26	64.03	24.16	59.06	2.445	1.29	8.6E-182	1.51E-180
LOC112695941	119.56	171.83	158.8	69.59	74.52	54	6.41	8.8	8.18	4.01	4.23	3.07	7.8	3.77	0.484	-1.048	1.9E-18	4.87E-18
LOC112695945	165	195.52	172.44	40	82	43	8.84	10.01	8.88	2.3	4.65	2.45	9.24	3.13	0.339	-1.561	1.1E-38	4.98E-38
LOC112695948	104.69	120.15	132.73	40.88	50.67	50.17	5.61	6.15	6.84	2.35	2.87	2.85	6.2	2.69	0.434	-1.205	1.9E-18	4.93E-18
LOC112695950	986.49	1028.06	695.67	370.57	306.1	411.1	52.88	52.63	35.83	21.33	17.37	23.39	47.11	20.7	0.439	-1.187	2.8E-126	3.44E-125
LOC112695966	306.35	269.48	130.21	62.61	58.61	35	16.42	13.8	6.71	3.6	3.33	1.99	12.31	2.97	0.242	-2.05	8.7E-73	6.52E-72
LOC112695970	495.39	471.17	593.02	1675.49	1479.62	1648.06	26.55	24.12	30.54	96.46	83.95	93.78	27.07	91.4	3.376	1.755	0.0E+00	0
LOC112695973	462.6	395.39	371	4	11	3.06	24.79	20.24	19.11	0.23	0.62	0.17	21.38	0.34	0.016	-5.975	1.5E-306	4.39E-305
LOC112695988	70.66	24.35	76.5	229.28	240.11	118.16	3.79	1.25	3.94	13.2	13.62	6.72	2.99	11.18	3.735	1.901	9.9E-62	6.46E-61
LOC112695996	679.79	749.69	786.59	308.74	298.76	267.9	36.44	38.38	40.51	17.78	16.95	15.24	38.44	16.66	0.433	-1.207	1.0E-107	1.09E-106
LOC112695997	26.99	50.49	39.98	46.75	48.01	136.07	1.45	2.58	2.06	2.69	2.72	7.74	2.03	4.38	2.159	1.111	5.6E-12	1.13E-11
LOC112695998	196.45	201.64	171.54	88.37	75.3	50.6	10.53	10.32	8.83	5.09	4.27	2.88	9.89	4.08	0.412	-1.278	7.4E-31	2.74E-30
LOC112696000	802.73	719.43	673.17	1518.67	1679.18	1557.69	43.03	36.83	34.67	87.43	95.27	88.63	38.18	90.44	2.369	1.244	3.6E-252	8.81E-251
LOC112696006	646	1012.03	705	1824.24	1450.34	1873.84	34.63	51.81	36.31	105.03	82.29	106.62	40.92	97.98	2.395	1.26	3.0E-275	7.92E-274
LOC112696008	829.05	641.6	521.8	2167.28	1215.74	1595.14	44.44	32.85	26.87	124.78	68.98	90.76	34.72	94.84	2.732	1.45	0.0E+00	0
LOC112696010	68.43	54.22	50.08	22.57	24.96	25	3.67	2.78	2.58	1.3	1.42	1.42	3.01	1.38	0.458	-1.125	1.2E-08	2.15E-08
LOC112696016	399.67	567.18	578.26	1262.54	1398.75	1537.94	21.42	29.04	29.78	72.69	79.36	87.51	26.75	79.85	2.986	1.578	0.0E+00	0
LOC112696031	123	126	126	38	56	61	6.59	6.45	6.49	2.19	3.18	3.47	6.51	2.95	0.453	-1.144	9.1E-18	2.33E-17
LOC112696038	80.75	108.71	86.04	21.38	25.11	18.59	4.33	5.57	4.43	1.23	1.42	1.06	4.78	1.24	0.259	-1.95	1.1E-27	3.65E-27
LOC112696061	330.73	343	368.6	144.59	141.82	144.85	17.73	17.56	18.98	8.32	8.05	8.24	18.09	8.2	0.453	-1.141	4.7E-46	2.38E-45
LOC112696065	409.84	303.29	327.87	37.1	69.58	21.16	21.97	15.53	16.89	2.14	3.95	1.2	18.13	2.43	0.134	-2.899	9.1E-159	1.41E-157
LOC112696066	551.48	381.96	592.7	107.51	193.29	115.53	29.56	19.55	30.53	6.19	10.97	6.57	26.55	7.91	0.298	-1.747	5.0E-124	6.12E-123
LOC112696069	126.08	68.95	97.69	31.04	39.49	55.24	6.76	3.53	5.03	1.79	2.24	3.14	5.11	2.39	0.468	-1.095	2.5E-13	5.37E-13
LOC112696077	67.18	46.55	51.71	7	15.34	4	3.6	2.38	2.66	0.4	0.87	0.23	2.88	0.5	0.174	-2.526	4.4E-23	1.32E-22
LOC112696078	490.89	405.6	444.27	155.57	218	151.86	26.31	20.76	22.88	8.96	12.37	8.64	23.32	9.99	0.428	-1.223	6.3E-65	4.29E-64
LOC112696084	73.65	48.13	44.1	11.74	22.24	18.08	3.95	2.46	2.27	0.68	1.26	1.03	2.89	0.99	0.342	-1.547	9.5E-13	2.00E-12
LOC112696085	177	105.76	157.83	52	54	39	9.49	5.41	8.13	2.99	3.06	2.22	7.68	2.76	0.359	-1.478	9.0E-30	3.26E-29
LOC112696088	244.86	158.46	145.39	1869.98	1668.15	1542.8	13.12	8.11	7.49	107.66	94.65	87.79	9.57	96.7	10.101	3.336	0.0E+00	0
LOC112696091	628.5	689.97	680.74	177.76	196.04	230.5	33.69	35.32	35.06	10.23	11.12	13.12	34.69	11.49	0.331	-1.594	6.0E-141	8.23E-140
LOC112696094	329.78	273.8	266.33	62.98	90.48	69.49	17.68	14.02	13.72	3.63	5.13	3.95	15.14	4.24	0.28	-1.837	2.3E-77	1.85E-76
LOC112696108	16	9	19	105	277.66	331	0.86	0.46	0.98	6.05	15.75	18.83	0.77	13.54	17.665	4.143	2.8E-168	4.49E-167
LOC112696129	75.72	86.2	140.67	47.8	61.89	18.85	4.06	4.41	7.24	2.75	3.51	1.07	5.24	2.44	0.467	-1.1	8.1E-14	1.78E-13
LOC112696149	255.83	570.3	273.89	94.59	142.35	68.68	13.71	29.2	14.11	5.45	8.08	3.91	19.01	5.81	0.306	-1.709	5.6E-88	4.95E-87
LOC112696154	286.6	266.15	290	90.01	161.62	117	15.36	13.63	14.94	5.18	9.17	6.66	14.64	7	0.478	-1.064	9.9E-34	3.95E-33
LOC112696156	392.62	537.44	615.85	5575.52	6386.5	7590.01	21.04	27.51	31.72	321	362.36	431.87	26.76	371.74	13.893	3.796	0.0E+00	0
LOC112696160	167.67	129.78	115.21	310.91	270.39	177.17	8.99	6.64	5.93	17.9	15.34	10.08	7.19	14.44	2.009	1.007	6.6E-31	2.47E-30
LOC112696161	111.34	105	115.43	51	60.78	38	5.97	5.38	5.94	2.94	3.45	2.16	5.76	2.85	0.495	-1.016	2.6E-13	5.65E-13
LOC112696194	751	651.56	818.3	10171	9476.54	10582.9	40.25	33.36	42.14	585.58	537.68	602.17	38.58	575.14	14.907	3.898	0.0E+00	0
LOC112696200	175.76	135.66	152.81	8	39	39	9.42	6.94	7.87	0.46	2.21	2.22	8.08	1.63	0.202	-2.309	3.0E-56	1.77E-55
LOC112696204	62.59	68.44	52.1	33.57	20.47	11.56	3.35	3.5	2.68	1.93	1.16	0.66	3.18	1.25	0.393	-1.346	1.1E-11	2.29E-11
LOC112696206	499.33	519.01	617.38	130.87	162.5	132.18	26.76	26.57	31.8	7.53	9.22	7.52	28.38	8.09	0.285	-1.81	3.3E-139	4.52E-138
LOC112696215	149	147	207	14	16	17	7.99	7.53	10.66	0.81	0.91	0.97	8.73	0.9	0.103	-3.283	1.0E-87	9.08E-87
LOC112696227	771.33	744.89	698.85	267.92	357.43	322.39	41.34	38.13	35.99	15.42	20.28	18.34	38.49	18.01	0.468	-1.095	2.2E-91	2.00E-90
LOC112696231	191.44	183.89	168.8	47	56.39	50.12	10.26	9.41	8.69	2.71	3.2	2.85	9.45	2.92	0.309	-1.695	2.9E-44	1.44E-43
LOC112696239	348.65	260.54	356.67	34.88	45	26.37	18.69	13.34	18.37	2.01	2.55	1.5	16.8	2.02	0.12	-3.056	1.8E-155	2.71E-154
LOC112696240	72.18	84.28	67.36	19.28	23.87	30.96	3.87	4.31	3.47	1.11	1.35	1.76	3.88	1.41	0.362	-1.465	1.2E-15	2.90E-15
LOC112696246	234.45	195.1	122.73	20	18.54	8.5	12.57	9.99	6.32	1.15	1.05	0.48	9.63	0.89	0.093	-3.43	3.4E-100	3.31E-99
LOC112696250	972.72	1119.89	890.49	2585.27	3247.73	3731.22	52.14	57.33	45.86	148.84	184.27	212.31	51.78	181.81	3.511	1.812	0.0E+00	0
LOC112696275	73.79	120.5	98.55	32.27	45.09	20.87	3.96	6.17	5.08	1.86	2.56	1.19	5.07	1.87	0.369	-1.439	1.5E-19	4.16E-19
LOC112696289	88.9	61.07	58.66	11.39	31.02	22.25	4.76	3.13	3.02	0.66	1.76	1.27	3.64	1.23	0.338	-1.564	4.5E-16	1.09E-15
LOC112696290	598.64	739.16	1173.55	341.23	452.9	180.66	32.09	37.84	60.44	19.65	25.7	10.28	43.46	18.54	0.427	-1.229	3.7E-125	4.56E-124
LOC112696311	5	22	17	119.63	196.58	425.94	0.27	1.13	0.88	6.89	11.15	24.24	0.76	14.09	18.544	4.213	2.7E-177	4.64E-176
LOC112696317	22	46	35	92	55	49	1.18	2.35	1.8	5.3	3.12	2.79	1.78	3.74	2.103	1.073	7.3E-10	1.36E-09
LOC112696318	110.87	162.79	101.55	348.2	159.87	216.2	5.94	8.33	5.23	20.05	9.07	12.3	6.5	13.81	2.124	1.087	3.0E-33	1.19E-32
LOC112696322	275.34	366.34	236.29	93.72	59.12	67.01	14.76	18.75	12.17	5.4	3.35	3.81	15.23	4.19	0.275	-1.863	1.5E-79	1.22E-78
LOC112696326	445	739	678	148	141	114	23.85	37.83	34.92	8.52	8	6.49	32.2	7.67	0.238	-2.07	4.2E-188	7.66E-187
LOC112696333	30348.9	57081.2	40849.4	77776.2	126013	136146	1626.68	2922.16	2103.83	4477.81	7149.75	7746.75	2217.56	6458.1	2.912	1.542	0.0E+00	0
LOC112696343	660.99	306.24	468.98	156.41	224.72	219.37	35.43	15.68	24.15	9.01	12.75	12.48	25.09	11.41	0.455	-1.136	1.2E-61	7.74E-61
LOC112696346	280.29	281.78	252.54	127.61	110.51	91.41	15.02	14.43	13.01	7.35	6.27	5.2	14.15	6.27	0.443	-1.174	5.9E-38	2.55E-37
LOC112696349	436.8	395.48	465.47	43.73	114.64	64.53	23.41	20.25	23.97	2.52	6.5	3.67	22.54	4.23	0.188	-2.414	1.3E-160	1.97E-159
LOC112696355	72.05	78.32	148.89	10	33.78	6	3.86	4.01	7.67	0.58	1.92	0.34	5.18	0.95	0.183	-2.452	1.5E-39	6.92E-39
LOC112696366	185	155.48	273	84	130	42	9.92	7.96	14.06	4.84	7.38	2.39	10.65	4.87	0.457	-1.128	1.3E-27	4.41E-27
LOC112696367	1481.22	1217.55	1376.16	488.67	516.32	369.97	79.39	62.33	70.88	28.13	29.29	21.05	70.87	26.16	0.369	-1.438	4.7E-253	1.14E-251
LOC112696373	190.36	176.91	200.38	32.76	56.74	27.3	10.2	9.06	10.32	1.89	3.22	1.55	9.86	2.22	0.225	-2.151	9.5E-63	6.29E-62
LOC112696375	118.62	87.72	86.56	10	29.47	21.45	6.36	4.49	4.46	0.58	1.67	1.22	5.1	1.16	0.227	-2.141	5.8E-33	2.26E-32
LOC112696385	375.76	579.78	657	1612.5	1345.95	1533.06	20.14	29.68	33.84	92.84	76.37	87.23	27.89	85.48	3.065	1.616	0.0E+00	0
LOC112696388	93.39	77	106	10	9	6.31	5.01	3.94	5.46	0.58	0.51	0.36	4.8	0.48	0.101	-3.313	3.6E-49	1.92E-48
LOC112696398	25	55.67	72	86.68	164.51	326.53	1.34	2.85	3.71	4.99	9.33	18.58	2.63	10.97	4.165	2.058	5.0E-67	3.46E-66
LOC112696400	255.39	68.8	143.6	10	69.41	14	13.69	3.52	7.4	0.58	3.94	0.8	8.2	1.77	0.216	-2.21	9.6E-54	5.53E-53
LOC112696417	446.13	127.82	245.73	55.17	64.2	51.57	23.91	6.54	12.66	3.18	3.64	2.93	14.37	3.25	0.226	-2.145	4.3E-89	3.81E-88
LOC112696424	582.52	502.51	591.13	244.23	284.57	219.77	31.22	25.73	30.44	14.06	16.15	12.51	29.13	14.24	0.489	-1.033	2.1E-61	1.37E-60
LOC112696435	56.26	111.4	56.99	21.35	24.65	12.34	3.02	5.7	2.94	1.23	1.4	0.7	3.89	1.11	0.286	-1.808	1.1E-20	2.98E-20
LOC112696436	458.57	487.71	696.39	32.56	57.66	42.25	24.58	24.97	35.87	1.87	3.27	2.4	28.47	2.51	0.088	-3.502	3.6E-295	1.01E-293
LOC112696438	1441.63	2045.25	1497	3460.5	3230.75	3316.57	77.27	104.7	77.1	199.23	183.31	188.71	86.36	190.42	2.205	1.141	0.0E+00	0
LOC112696458	265.78	232.69	255.56	5	5	10	14.25	11.91	13.16	0.29	0.28	0.57	13.11	0.38	0.029	-5.108	6.8E-178	1.18E-176
LOC112696466	147.86	103.36	145.02	58.46	60.3	43.88	7.93	5.29	7.47	3.37	3.42	2.5	6.9	3.1	0.449	-1.155	4.9E-19	1.32E-18
LOC112696468	137.74	138.25	118.03	28.04	35.67	25.77	7.38	7.08	6.08	1.61	2.02	1.47	6.85	1.7	0.248	-2.01	1.0E-40	4.69E-40
LOC112696475	369.72	161.67	222.02	5.83	35.87	7.36	19.82	8.28	11.43	0.34	2.04	0.42	13.18	0.93	0.071	-3.819	5.8E-149	8.50E-148
LOC112696478	119.13	141.35	134.33	254.59	276.97	278.29	6.39	7.24	6.92	14.66	15.71	15.83	6.85	15.4	2.248	1.169	1.5E-41	6.88E-41
LOC112696481	22	7	8.73	197.72	195.07	246.05	1.18	0.36	0.45	11.38	11.07	14	0.66	12.15	18.317	4.195	3.7E-152	5.47E-151
LOC112696482	378.48	346.04	347.18	188	150.05	124.13	20.29	17.71	17.88	10.82	8.51	7.06	18.63	8.8	0.472	-1.082	2.3E-43	1.13E-42
LOC112696504	439	458	482	181	206	211	23.53	23.45	24.82	10.42	11.69	12.01	23.93	11.37	0.475	-1.073	1.9E-54	1.10E-53
LOC112696512	2058.72	1327.03	3256.48	217	602.35	205.68	110.35	67.93	167.72	12.49	34.18	11.7	115.33	19.46	0.169	-2.567	0.0E+00	0
LOC112696513	413.1	402.07	468.85	83	106.67	48.44	22.14	20.58	24.15	4.78	6.05	2.76	22.29	4.53	0.203	-2.299	4.0E-150	5.83E-149
LOC112696518	4348.24	4219.04	4612.41	1301.87	1228.21	1100.01	233.06	215.99	237.55	74.95	69.69	62.59	228.87	69.08	0.302	-1.728	0.0E+00	0
LOC112696543	78.43	115	118	36	17	21	4.2	5.89	6.08	2.07	0.96	1.19	5.39	1.41	0.261	-1.938	7.1E-31	2.63E-30
LOC112696554	74.21	88	69.01	23.03	26	26	3.98	4.5	3.55	1.33	1.48	1.48	4.01	1.43	0.357	-1.488	1.6E-16	3.83E-16
LOC112696557	1577.5	1652.57	2189.76	556.77	704.05	546.86	84.55	84.6	112.78	32.05	39.95	31.12	93.98	34.37	0.366	-1.451	0.0E+00	0
LOC112696559	113.15	120.52	162.54	18.5	29.54	20.94	6.06	6.17	8.37	1.07	1.68	1.19	6.87	1.31	0.191	-2.386	2.9E-50	1.61E-49
LOC112696564	196.92	115.78	242.11	6	58.02	7.75	10.55	5.93	12.47	0.35	3.29	0.44	9.65	1.36	0.141	-2.827	1.2E-83	1.01E-82
LOC112696571	695.55	706.63	581.44	103.62	174.4	108.78	37.28	36.17	29.95	5.97	9.9	6.19	34.47	7.35	0.213	-2.229	9.9E-220	2.07E-218
LOC112696573	988.08	926.15	868.4	213.58	259.14	200.57	52.96	47.41	44.72	12.3	14.7	11.41	48.36	12.8	0.265	-1.917	3.6E-249	8.64E-248
LOC112696575	66.98	88.02	89.51	25	20.4	13.03	3.59	4.51	4.61	1.44	1.16	0.74	4.24	1.11	0.263	-1.928	2.2E-24	6.93E-24
LOC112696583	478.69	420.02	407.04	122.1	149.56	117.57	25.66	21.5	20.96	7.03	8.49	6.69	22.71	7.4	0.326	-1.617	1.1E-95	1.00E-94
LOC112696586	48.41	34	71.47	10	16	7	2.59	1.74	3.68	0.58	0.91	0.4	2.67	0.63	0.236	-2.083	2.8E-17	7.01E-17
LOC112696588	420	403	362	133	175	112	22.51	20.63	18.64	7.66	9.93	6.37	20.59	7.99	0.388	-1.367	3.8E-68	2.70E-67
LOC112696589	51	48	66	11	12	16	2.73	2.46	3.4	0.63	0.68	0.91	2.86	0.74	0.258	-1.952	3.6E-17	9.03E-17
LOC112696590	121	121	104	51	28.7	31	6.49	6.19	5.36	2.94	1.63	1.76	6.01	2.11	0.351	-1.511	1.3E-24	3.97E-24
LOC112696591	7123.11	6046.72	5774.11	1673.77	1635	1622.37	381.79	309.55	297.38	96.36	92.77	92.31	329.57	93.81	0.285	-1.813	0.0E+00	0
LOC112696600	61	49.04	42.36	17.72	13.63	26	3.27	2.51	2.18	1.02	0.77	1.48	2.65	1.09	0.411	-1.283	2.4E-09	4.35E-09
LOC112696604	285	235	267	138	72	100	15.28	12.03	13.75	7.95	4.09	5.69	13.69	5.91	0.432	-1.212	9.5E-39	4.21E-38
LOC112696612	200.83	102.08	115.82	66	47.61	42	10.76	5.23	5.96	3.8	2.7	2.39	7.32	2.96	0.405	-1.304	6.4E-24	1.99E-23
LOC112696632	380.04	144.78	236.33	17.29	14.58	7.01	20.37	7.41	12.17	1	0.83	0.4	13.32	0.74	0.056	-4.163	7.0E-160	1.09E-158
LOC112696637	235	279	290	107	101.71	68	12.6	14.28	14.94	6.16	5.77	3.87	13.94	5.27	0.378	-1.404	4.1E-49	2.19E-48
LOC112696648	111.02	108.35	124.27	60.22	30.7	15.92	5.95	5.55	6.4	3.47	1.74	0.91	5.97	2.04	0.342	-1.548	2.0E-25	6.44E-25
LOC112696657	100	65	74	6	12	11	5.36	3.33	3.81	0.35	0.68	0.63	4.17	0.55	0.133	-2.913	3.2E-38	1.39E-37
LOC112696665	70.12	45.99	40.7	5	22.24	11.81	3.76	2.35	2.1	0.29	1.26	0.67	2.74	0.74	0.27	-1.887	1.4E-15	3.24E-15
LOC112696672	232.52	185	162.93	42	43.41	32.46	12.46	9.47	8.39	2.42	2.46	1.85	10.11	2.24	0.222	-2.172	1.3E-64	8.85E-64
LOC112696676	97.72	85.24	97.55	461.95	478.97	556.93	5.24	4.36	5.02	26.6	27.18	31.69	4.87	28.49	5.846	2.547	2.8E-219	5.90E-218
LOC112696678	179.12	246.77	236.86	54	52.96	38.19	9.6	12.63	12.2	3.11	3	2.17	11.48	2.76	0.24	-2.056	1.1E-68	7.85E-68
LOC112696689	228.04	187.21	241.19	66.13	57.61	59.6	12.22	9.58	12.42	3.81	3.27	3.39	11.41	3.49	0.306	-1.709	1.6E-53	9.01E-53
LOC112696709	73.75	64.81	55.16	12.04	17.62	2.3	3.95	3.32	2.84	0.69	1	0.13	3.37	0.61	0.18	-2.474	3.3E-26	1.10E-25
LOC112696721	1	8.38	8	254.78	162.82	264.97	0.05	0.43	0.41	14.67	9.24	15.08	0.3	13	43.809	5.453	2.8E-189	5.03E-188
LOC112696726	132.11	120.83	114.02	37.26	57.87	19.43	7.08	6.19	5.87	2.15	3.28	1.11	6.38	2.18	0.342	-1.549	6.9E-27	2.31E-26
LOC112696729	150.34	124.78	108.16	53.26	54.61	33.43	8.06	6.39	5.57	3.07	3.1	1.9	6.67	2.69	0.403	-1.311	3.8E-22	1.10E-21
LOC112696733	424.91	384.2	454.15	58.12	81	74.72	22.77	19.67	23.39	3.35	4.6	4.25	21.94	4.07	0.185	-2.432	1.4E-157	2.16E-156
LOC112696761	3822	4282.88	3707	11004.9	8652.43	11244	204.86	219.25	190.92	633.58	490.92	639.79	205.01	588.1	2.869	1.52	0.0E+00	0
LOC112696765	1032.47	807.44	1571.25	342	490.02	199.93	55.34	41.34	80.92	19.69	27.8	11.38	59.2	19.62	0.331	-1.593	1.0E-254	2.58E-253
LOC112696786	867.98	713.87	953.64	367.3	392.24	275.52	46.52	36.55	49.11	21.15	22.25	15.68	44.06	19.69	0.447	-1.162	1.4E-114	1.60E-113
LOC112696804	283.24	306.12	229.39	55.65	66.22	57.01	15.18	15.67	11.81	3.2	3.76	3.24	14.22	3.4	0.239	-2.064	8.5E-85	7.24E-84
LOC112696806	371.18	334.05	329.93	169.14	169.96	130.82	19.89	17.1	16.99	9.74	9.64	7.44	17.99	8.94	0.497	-1.009	1.1E-37	4.55E-37
LOC112696814	142.01	109	129.97	23	15	21	7.61	5.58	6.69	1.32	0.85	1.19	6.63	1.12	0.169	-2.565	4.2E-52	2.38E-51
LOC112696820	117.16	98.56	114.55	38	41	17	6.28	5.05	5.9	2.19	2.33	0.97	5.74	1.83	0.319	-1.65	1.9E-26	6.39E-26
LOC112696829	258.25	256.77	286.96	126.42	128.52	106.57	13.84	13.14	14.78	7.28	7.29	6.06	13.92	6.88	0.494	-1.017	5.8E-30	2.12E-29
LOC112696837	79.29	81.35	80.42	35.94	28.13	31	4.25	4.16	4.14	2.07	1.6	1.76	4.18	1.81	0.433	-1.209	6.1E-13	1.29E-12
LOC112696847	175.5	149.65	163.23	58.98	88.91	56	9.41	7.66	8.41	3.4	5.04	3.19	8.49	3.88	0.456	-1.132	2.5E-22	7.35E-22
LOC112696855	209.58	215.63	190.14	64	87	40	11.23	11.04	9.79	3.68	4.94	2.28	10.69	3.63	0.34	-1.556	4.6E-44	2.24E-43
LOC112696858	158.46	103.4	114.1	53.28	47.28	41.3	8.49	5.29	5.88	3.07	2.68	2.35	6.55	2.7	0.412	-1.279	7.3E-21	2.06E-20
LOC112696863	205.29	157.56	188.94	64	67	81	11	8.07	9.73	3.68	3.8	4.61	9.6	4.03	0.42	-1.252	4.9E-29	1.75E-28
LOC112696869	83	67	63	40	20	15	4.45	3.43	3.24	2.3	1.13	0.85	3.71	1.43	0.385	-1.377	9.3E-14	2.05E-13
LOC112696880	686.43	265.7	496.13	168.35	193.09	185.29	36.79	13.6	25.55	9.69	10.96	10.54	25.31	10.4	0.411	-1.284	4.9E-75	3.77E-74
LOC112696885	58	51	73.55	31	17	18.45	3.11	2.61	3.79	1.78	0.96	1.05	3.17	1.26	0.399	-1.327	2.0E-11	3.98E-11
LOC112696898	257.28	271.43	201.09	99.86	107.27	98.19	13.79	13.9	10.36	5.75	6.09	5.59	12.68	5.81	0.458	-1.126	3.5E-32	1.33E-31
LOC112696919	146.56	169	196	35	53	25	7.86	8.65	10.09	2.02	3.01	1.42	8.87	2.15	0.242	-2.044	2.7E-53	1.57E-52
LOC112696928	66.14	71.46	77.62	36.85	30.09	18.5	3.55	3.66	4	2.12	1.71	1.05	3.74	1.63	0.435	-1.2	1.7E-11	3.37E-11
LOC112696929	191.01	189.1	170.83	70.32	89.22	55.42	10.24	9.68	8.8	4.05	5.06	3.15	9.57	4.09	0.427	-1.228	3.2E-28	1.11E-27
LOC112696938	194.35	224.12	241.8	119.14	103.2	64.67	10.42	11.47	12.45	6.86	5.86	3.68	11.45	5.47	0.478	-1.066	4.5E-27	1.54E-26
LOC112696961	177.38	160.36	181.06	9340.55	12707.6	13107.3	9.51	8.21	9.32	537.76	721	745.81	9.01	668.19	74.134	6.212	0.0E+00	0
LOC112696973	1089.3	987.78	1092.8	2676.85	2013.33	2848.67	58.39	50.57	56.28	154.11	114.23	162.09	55.08	143.48	2.605	1.381	0.0E+00	0
LOC112696978	693.11	1273.22	774.29	3368.35	2081.62	2216.91	37.15	65.18	39.88	193.93	118.11	126.14	47.4	146.06	3.081	1.624	0.0E+00	0
LOC112696980	64	51.37	41	2	1	2	3.43	2.63	2.11	0.12	0.06	0.11	2.72	0.1	0.035	-4.816	2.6E-37	1.10E-36
LOC112696981	70	60.18	52	25.8	11	15	3.75	3.08	2.68	1.49	0.62	0.85	3.17	0.99	0.311	-1.684	1.4E-15	3.32E-15
LOC112696982	862.67	818.47	864.11	270.99	288.88	378.24	46.24	41.9	44.5	15.6	16.39	21.52	44.21	17.84	0.403	-1.31	2.5E-140	3.37E-139
LOC112696997	129	179	159	342	292.54	388	6.91	9.16	8.19	19.69	16.6	22.08	8.09	19.46	2.406	1.267	1.7E-58	1.04E-57
LOC112696998	1401.74	1782.09	1490.8	4141.1	3722.11	4389.29	75.13	91.23	76.78	238.42	211.18	249.75	81.05	233.12	2.876	1.524	0.0E+00	0
LOC112697004	74.02	80.21	67.22	28.69	15.52	9.06	3.97	4.11	3.46	1.65	0.88	0.52	3.85	1.02	0.264	-1.92	2.9E-22	8.42E-22
LOC112697006	175.28	145.69	192.3	73.63	67.7	69.15	9.39	7.46	9.9	4.24	3.84	3.93	8.92	4	0.449	-1.155	3.4E-24	1.05E-23
LOC112697007	400.71	487.67	406.05	888.9	899.41	994.09	21.48	24.97	20.91	51.18	51.03	56.56	22.45	52.92	2.357	1.237	3.6E-153	5.40E-152
LOC112697019	1201.48	1154.6	1079.04	2535.96	3036.1	3638.09	64.4	59.11	55.57	146	172.26	207.01	59.69	175.09	2.933	1.552	0.0E+00	0
LOC112697025	109.13	89	95.1	29	35	38	5.85	4.56	4.9	1.67	1.99	2.16	5.1	1.94	0.38	-1.395	1.1E-18	3.02E-18
LOC112697034	66	77	105	3	12	1	3.54	3.94	5.41	0.17	0.68	0.06	4.3	0.3	0.071	-3.824	2.8E-50	1.55E-49
LOC112697036	121	107	101.4	29	59.41	40	6.49	5.48	5.22	1.67	3.37	2.28	5.73	2.44	0.426	-1.232	1.3E-17	3.34E-17
LOC112697048	191.56	114.48	109.34	8	10.53	9	10.27	5.86	5.63	0.46	0.6	0.51	7.25	0.52	0.072	-3.793	4.5E-82	3.74E-81
LOC112697049	466.66	198.29	312.52	145.87	170.61	96.02	25.01	10.15	16.1	8.4	9.68	5.46	17.09	7.85	0.459	-1.123	4.0E-42	1.87E-41
LOC112697050	111.28	21.25	28	0	2	0	5.96	1.09	1.44	0	0.11	0	2.83	0.04	0.013	-6.27	2.2E-42	1.06E-41
LOC112697054	369.39	449.73	505.72	766	952.52	1032.51	19.8	23.02	26.05	44.1	54.04	58.75	22.96	52.3	2.278	1.188	2.0E-141	2.76E-140
LOC112697062	92	53.47	36.26	12	8	6	4.93	2.74	1.87	0.69	0.45	0.34	3.18	0.49	0.155	-2.688	8.6E-27	2.89E-26
LOC112697066	290.41	323.77	309.01	139.66	125.87	145.33	15.57	16.57	15.91	8.04	7.14	8.27	16.02	7.82	0.488	-1.035	2.8E-35	1.14E-34
LOC112697072	167.87	193.8	245.64	62.66	56	86	9	9.92	12.65	3.61	3.18	4.89	10.52	3.89	0.37	-1.435	6.8E-39	3.03E-38
LOC112697084	206.26	124.39	198.34	18	34.87	14.49	11.06	6.37	10.21	1.04	1.98	0.82	9.21	1.28	0.139	-2.848	1.3E-80	1.04E-79
LOC112697112	34.81	63.46	74.01	1	4	1	1.87	3.25	3.81	0.06	0.23	0.06	2.98	0.12	0.039	-4.673	1.7E-40	7.99E-40
LOC112697113	14326.5	12562	13126.5	24659.2	28673.4	28828.8	767.89	643.09	676.04	1419.71	1626.87	1640.37	695.67	1562.32	2.246	1.167	0.0E+00	0
LOC112697114	157.17	155.54	137.18	61.45	87.5	40.28	8.42	7.96	7.07	3.54	4.96	2.29	7.82	3.6	0.46	-1.12	1.7E-20	4.70E-20
LOC112697117	83	39	53	130	156	146	4.45	2	2.73	7.48	8.85	8.31	3.06	8.21	2.684	1.424	5.1E-31	1.90E-30
LOC112697136	182	136	140.91	47	60	44	9.76	6.96	7.26	2.71	3.4	2.5	7.99	2.87	0.359	-1.478	6.0E-31	2.23E-30
LOC112697145	197.25	169.01	220.46	57.19	56.23	34.52	10.57	8.65	11.35	3.29	3.19	1.96	10.19	2.81	0.276	-1.857	1.5E-53	8.38E-53
LOC112697146	631.87	1004.72	819.87	2377.41	3123.05	3549.6	33.87	51.43	42.23	136.87	177.2	201.97	42.51	172.01	4.046	2.017	0.0E+00	0
LOC112697158	122.97	155.39	211.29	18.43	30.2	15	6.59	7.95	10.88	1.06	1.71	0.85	8.47	1.21	0.142	-2.812	1.2E-73	8.91E-73
LOC112697159	222.72	350.26	295.74	399.77	568.64	840.83	11.94	17.93	15.23	23.02	32.26	47.84	15.03	34.37	2.286	1.193	3.5E-91	3.15E-90
LOC112697162	150.84	130.44	122.01	71.48	56.05	55.87	8.08	6.68	6.28	4.12	3.18	3.18	7.01	3.49	0.498	-1.005	9.2E-16	2.19E-15
LOC112697176	167.67	346.43	262.76	534.79	582.9	554.11	8.99	17.73	13.53	30.79	33.07	31.53	13.42	31.8	2.37	1.245	1.8E-90	1.60E-89
LOC112697177	249.07	219	246.47	63.52	93.54	71	13.35	11.21	12.69	3.66	5.31	4.04	12.42	4.34	0.349	-1.518	3.5E-49	1.86E-48
LOC112697178	202.56	177.11	144.47	33.67	69.51	62.31	10.86	9.07	7.44	1.94	3.94	3.55	9.12	3.14	0.345	-1.537	2.6E-37	1.12E-36
LOC112697179	331.86	437.47	478.22	44.08	90.91	41.48	17.79	22.4	24.63	2.54	5.16	2.36	21.61	3.35	0.155	-2.688	4.0E-174	6.75E-173
LOC112697180	169	141.44	155	46.48	74	73	9.06	7.24	7.98	2.68	4.2	4.15	8.09	3.68	0.454	-1.138	1.5E-21	4.43E-21
LOC112697181	337.74	150	368.38	27	37	17	18.1	7.68	18.97	1.55	2.1	0.97	14.92	1.54	0.103	-3.276	1.5E-147	2.13E-146
LOC112697190	107.72	82.7	127.78	34.25	48.65	22.1	5.77	4.23	6.58	1.97	2.76	1.26	5.53	2	0.361	-1.469	9.0E-22	2.61E-21
LOC112697197	5542.89	6294.31	6640.16	2712.02	2758.62	2333.95	297.09	322.23	341.98	156.14	156.52	132.8	320.43	148.49	0.463	-1.11	0.0E+00	0
LOC112697198	129.31	161.15	162.39	46.1	39.84	53.75	6.93	8.25	8.36	2.65	2.26	3.06	7.85	2.66	0.339	-1.562	2.6E-33	1.03E-32
LOC112697215	60.52	89.75	78	20	42.51	33	3.24	4.59	4.02	1.15	2.41	1.88	3.95	1.81	0.459	-1.123	4.2E-11	8.19E-11
LOC112697216	554.56	634.54	566	229	246	185	29.72	32.48	29.15	13.18	13.96	10.53	30.45	12.56	0.412	-1.278	1.2E-89	1.05E-88
LOC112697219	7	10.36	12	384.47	509.3	624.96	0.38	0.53	0.62	22.14	28.9	35.56	0.51	28.87	56.601	5.823	0.0E+00	0
LOC112697221	472.37	344.29	451.74	167.27	165.14	135.5	25.32	17.63	23.27	9.63	9.37	7.71	22.07	8.9	0.403	-1.31	2.1E-68	1.53E-67
LOC112697224	55.51	40.63	60.45	15	20	10	2.98	2.08	3.11	0.86	1.13	0.57	2.72	0.85	0.313	-1.674	1.5E-13	3.18E-13
LOC112697226	130.12	106.21	125.36	48.03	64.75	24.3	6.97	5.44	6.46	2.77	3.67	1.38	6.29	2.61	0.414	-1.271	6.3E-20	1.74E-19
LOC112697228	219.07	311.11	349.04	744.13	713.9	831.27	11.74	15.93	17.98	42.84	40.51	47.3	15.22	43.55	2.862	1.517	1.2E-164	1.99E-163
LOC112697238	44.42	38.79	29.57	85.38	106.79	89.07	2.38	1.99	1.52	4.92	6.06	5.07	1.96	5.35	2.725	1.446	4.4E-21	1.25E-20
LOC112697245	49.53	66.48	38.83	4.75	5	6	2.65	3.4	2	0.27	0.28	0.34	2.68	0.3	0.111	-3.177	8.6E-27	2.89E-26
LOC112697256	2243.75	1216.66	1372.06	3466.49	3643.05	5382.54	120.26	62.28	70.66	199.58	206.7	306.27	84.4	237.52	2.814	1.493	0.0E+00	0
LOC112697274	62.75	69.58	44.7	14.29	20	13	3.36	3.56	2.3	0.82	1.13	0.74	3.07	0.9	0.292	-1.777	2.8E-16	6.69E-16
LOC112697279	55	62	59	23	14	7	2.95	3.17	3.04	1.32	0.79	0.4	3.05	0.84	0.274	-1.868	2.7E-17	6.75E-17
LOC112697282	306.9	324.86	292.27	33.18	76.57	47.34	16.45	16.63	15.05	1.91	4.34	2.69	16.04	2.98	0.186	-2.429	4.2E-116	4.84E-115
LOC112697307	27.91	34.03	25.41	83.66	111.71	109.75	1.5	1.74	1.31	4.82	6.34	6.24	1.52	5.8	3.824	1.935	1.1E-33	4.42E-33
LOC112697312	426	302	201	124	60	58	22.83	15.46	10.35	7.14	3.4	3.3	16.21	4.61	0.285	-1.813	6.0E-81	4.90E-80
LOC112697315	2396.78	2423.67	2584.32	911.63	887	665	128.47	124.08	133.1	52.49	50.33	37.84	128.55	46.89	0.365	-1.455	0.0E+00	0
LOC112697317	557.22	404.91	482.25	1344.37	592.12	898.23	29.87	20.73	24.84	77.4	33.6	51.11	25.15	54.04	2.149	1.104	2.2E-128	2.72E-127
LOC112697323	130.77	116.53	141.13	39.45	67.6	36	7.01	5.97	7.27	2.27	3.84	2.05	6.75	2.72	0.403	-1.311	1.9E-22	5.75E-22
LOC112697326	233.78	238.8	262.07	79.37	129.29	84.15	12.53	12.22	13.5	4.57	7.34	4.79	12.75	5.57	0.437	-1.196	1.3E-35	5.50E-35
LOC112697329	146.84	154.04	170.39	67	73.08	60.1	7.87	7.89	8.78	3.86	4.15	3.42	8.18	3.81	0.466	-1.102	7.9E-21	2.23E-20
LOC112697330	84.73	89.07	48	26.69	16.13	22	4.54	4.56	2.47	1.54	0.92	1.25	3.86	1.24	0.321	-1.641	2.3E-18	5.96E-18
LOC112697337	384.68	300.63	366.14	146.7	148.42	164.76	20.62	15.39	18.86	8.45	8.42	9.37	18.29	8.75	0.478	-1.064	1.7E-41	8.14E-41
LOC112697339	260	210	402	83	97	87	13.94	10.75	20.7	4.78	5.5	4.95	15.13	5.08	0.336	-1.575	1.1E-62	7.32E-62
LOC112697342	654.23	513.44	699.65	63.28	127.3	62.55	35.07	26.28	36.03	3.64	7.22	3.56	32.46	4.81	0.148	-2.756	6.2E-265	1.58E-263
LOC112697344	1399.1	1170.68	1564.01	144.77	264.23	168.76	74.99	59.93	80.55	8.33	14.99	9.6	71.82	10.97	0.153	-2.71	0.0E+00	0
LOC112697350	21	44.96	72.96	247.83	189	240.43	1.13	2.3	3.76	14.27	10.72	13.68	2.4	12.89	5.378	2.427	5.9E-96	5.55E-95
LOC112697361	133.31	70.5	111.53	46.1	51.11	44.95	7.15	3.61	5.74	2.65	2.9	2.56	5.5	2.7	0.492	-1.025	5.1E-13	1.08E-12
LOC112697368	250.77	148.3	153.71	3	2	2	13.44	7.59	7.92	0.17	0.11	0.11	9.65	0.13	0.013	-6.214	1.3E-141	1.77E-140
LOC112697373	221	77	118.66	0	23	8	11.85	3.94	6.11	0	1.3	0.46	7.3	0.59	0.08	-3.637	3.5E-80	2.85E-79
LOC112697395	159	83	104	48	53	39	8.52	4.25	5.36	2.76	3.01	2.22	6.04	2.66	0.441	-1.182	3.0E-17	7.66E-17
LOC112697396	218.7	227.92	236.39	101.17	107.81	84.64	11.72	11.67	12.17	5.82	6.12	4.82	11.85	5.59	0.471	-1.085	1.3E-28	4.58E-28
LOC112697415	176.52	197.79	167.04	69.31	70.98	45.92	9.46	10.13	8.6	3.99	4.03	2.61	9.4	3.54	0.377	-1.407	5.5E-34	2.19E-33
LOC112697418	9	13	31	213.74	156.65	186	0.48	0.67	1.6	12.31	8.89	10.58	0.92	10.59	11.556	3.531	1.4E-116	1.57E-115
LOC112697426	156.69	224.91	234.57	659.11	704.49	609.28	8.4	11.51	12.08	37.95	39.97	34.67	10.66	37.53	3.52	1.815	3.7E-185	6.64E-184
LOC112697427	91.98	107.5	99.49	162.97	199.01	288.05	4.93	5.5	5.12	9.38	11.29	16.39	5.18	12.35	2.383	1.253	1.6E-37	6.92E-37
LOC112697431	609.09	574.52	686.5	266.69	275.25	233.3	32.65	29.41	35.36	15.35	15.62	13.27	32.47	14.75	0.454	-1.139	2.2E-79	1.77E-78
LOC112697467	1	1.38	4.41	97.7	50.03	33.75	0.05	0.07	0.23	5.62	2.84	1.92	0.12	3.46	29.657	4.89	4.6E-49	2.45E-48
LOC112697482	136.12	104.09	138.59	45.42	51.82	26.43	7.3	5.33	7.14	2.61	2.94	1.5	6.59	2.35	0.357	-1.488	4.2E-26	1.37E-25
LOC112697491	43.85	46	54.54	147.59	135.1	182.33	2.35	2.35	2.81	8.5	7.67	10.37	2.5	8.85	3.534	1.821	3.2E-46	1.65E-45
LOC112697494	27.77	25.14	35.32	677.75	577.46	595.19	1.49	1.29	1.82	39.02	32.76	33.87	1.53	35.22	22.967	4.522	0.0E+00	0
LOC112697498	346.63	321.97	292.95	134.57	154.49	130.98	18.58	16.48	15.09	7.75	8.77	7.45	16.72	7.99	0.478	-1.065	2.9E-38	1.25E-37
LOC112697499	71	71	45	20	30	25	3.81	3.63	2.32	1.15	1.7	1.42	3.25	1.42	0.437	-1.193	5.5E-10	1.04E-09
LOC112697501	38	31.32	58	755.97	636.83	628.1	2.04	1.6	2.99	43.52	36.13	35.74	2.21	38.46	17.404	4.121	0.0E+00	0
LOC112697523	65	39.33	83	12.17	18.32	11	3.48	2.01	4.27	0.7	1.04	0.63	3.25	0.79	0.243	-2.042	1.9E-20	5.23E-20
LOC112697547	616.63	594.42	735.54	1277.27	1635.13	1841.29	33.05	30.43	37.88	73.54	92.77	104.77	33.79	90.36	2.674	1.419	1.27E-314	3.85E-313
LOC112697549	117.6	119.29	144.19	24.45	20.5	16.03	6.3	6.11	7.43	1.41	1.16	0.91	6.61	1.16	0.175	-2.511	7.6E-51	4.19E-50
LOC112697560	21.56	59.18	14.49	80.06	56.47	83.17	1.16	3.03	0.75	4.61	3.2	4.73	1.65	4.18	2.538	1.344	3.8E-15	8.92E-15
LOC112697561	239.28	246	331	1257.77	1386.03	1776.05	12.83	12.59	17.05	72.41	78.64	101.06	14.16	84.04	5.936	2.57	0.0E+00	0
LOC112697565	905.2	557.44	747.7	238.28	252.88	196.26	48.52	28.54	38.51	13.72	14.35	11.17	38.52	13.08	0.34	-1.558	5.7E-150	8.37E-149
LOC112697568	92.69	109.42	71.67	23.82	43.67	23.3	4.97	5.6	3.69	1.37	2.48	1.33	4.75	1.73	0.363	-1.461	1.0E-18	2.67E-18
LOC112697573	131.31	142.58	114.33	49.18	41.33	49.7	7.04	7.3	5.89	2.83	2.34	2.83	6.74	2.67	0.395	-1.338	5.3E-23	1.59E-22
LOC112697585	14.29	40.83	23.9	109.57	55.76	37.22	0.77	2.09	1.23	6.31	3.16	2.12	1.36	3.86	2.834	1.503	3.5E-16	8.49E-16
LOC112697591	421	300	339	102	138	95	22.57	15.36	17.46	5.87	7.83	5.41	18.46	6.37	0.345	-1.535	6.6E-73	4.97E-72
LOC112697594	63.6	89.55	152.58	362.51	263.06	191.06	3.41	4.58	7.86	20.87	14.93	10.87	5.28	15.56	2.944	1.558	6.3E-64	4.23E-63
LOC112697628	357.81	402.29	394.12	29.71	75.54	47.18	19.18	20.59	20.3	1.71	4.29	2.68	20.02	2.89	0.144	-2.791	4.0E-168	6.53E-167
LOC112697642	112.08	85.79	102.87	20.4	35.04	37.75	6.01	4.39	5.3	1.17	1.99	2.15	5.23	1.77	0.338	-1.564	1.0E-22	3.01E-22
LOC112697646	78.56	97.88	110.08	252.6	252.87	284.89	4.21	5.01	5.67	14.54	14.35	16.21	4.96	15.03	3.029	1.599	1.9E-64	1.25E-63
LOC112697647	76.5	85.83	88.94	172.77	144.43	183.95	4.1	4.39	4.58	9.95	8.19	10.47	4.36	9.54	2.189	1.13	4.6E-25	1.48E-24
LOC112697653	252.32	133.37	111.78	62.39	36.84	49.64	13.52	6.83	5.76	3.59	2.09	2.82	8.7	2.83	0.326	-1.619	3.7E-38	1.62E-37
LOC112697656	100	80	74	7	10	12	5.36	4.1	3.81	0.4	0.57	0.68	4.42	0.55	0.124	-3.008	1.2E-41	5.49E-41
LOC112697657	424.37	675.27	397.34	849.76	1009.84	1189.69	22.75	34.57	20.46	48.92	57.3	67.69	25.93	57.97	2.236	1.161	2.2E-149	3.24E-148
LOC112697659	774.96	1056.24	786.85	2201.95	2533.6	3341.18	41.54	54.07	40.52	126.77	143.75	190.11	45.38	153.54	3.384	1.759	0.0E+00	0
LOC112697662	168.7	145.3	164.66	47.29	41.65	27.58	9.04	7.44	8.48	2.72	2.36	1.57	8.32	2.22	0.266	-1.908	8.9E-46	4.52E-45
LOC112697663	3608.78	2797.08	3060.53	1071.26	1155.79	867.59	193.43	143.19	157.62	61.68	65.58	49.37	164.75	58.88	0.357	-1.484	0.0E+00	0
LOC112697684	225.25	315.21	348.81	22.28	38.23	21	12.07	16.14	17.96	1.28	2.17	1.19	15.39	1.55	0.1	-3.315	3.9E-154	5.84E-153
LOC112697687	10882.2	16056.5	11065.8	3675.36	5297.72	4676.04	583.28	821.98	569.91	211.6	300.58	266.07	658.39	259.42	0.394	-1.344	0.0E+00	0
LOC112697701	90.2	86.13	77.71	38.18	54.36	22.49	4.83	4.41	4	2.2	3.08	1.28	4.41	2.19	0.495	-1.013	2.0E-10	3.75E-10
LOC112697706	41.97	58.95	66	140	198.94	281.6	2.25	3.02	3.4	8.06	11.29	16.02	2.89	11.79	4.08	2.028	1.7E-70	1.21E-69
LOC112697712	984.8	893.15	1090.87	420.9	501.32	365.48	52.78	45.72	56.18	24.23	28.44	20.8	51.56	24.49	0.475	-1.074	4.0E-116	4.57E-115
LOC112697716	331.28	199.86	280.99	68.25	52.82	28.44	17.76	10.23	14.47	3.93	3	1.62	14.15	2.85	0.201	-2.312	4.5E-97	4.26E-96
LOC112697717	471.78	321.11	338.57	79.21	94.94	80.5	25.29	16.44	17.44	4.56	5.39	4.58	19.72	4.84	0.246	-2.026	2.3E-113	2.56E-112
LOC112697720	84	106	86.46	24	31	32	4.5	5.43	4.45	1.38	1.76	1.82	4.79	1.65	0.345	-1.536	2.5E-20	6.91E-20
LOC112697735	123.13	143.17	141.51	265.36	272.96	284.42	6.6	7.33	7.29	15.28	15.49	16.18	7.07	15.65	2.213	1.146	1.2E-40	5.33E-40
LOC112697746	821.84	751.04	843.34	108.39	153.99	96.2	44.05	38.45	43.43	6.24	8.74	5.47	41.98	6.82	0.162	-2.622	1.31E-321	4.06E-320
LOC112697752	408.5	429.77	464.53	58.05	124.62	61.92	21.9	22	23.92	3.34	7.07	3.52	22.61	4.64	0.205	-2.284	9.1E-151	1.35E-149
LOC112697766	91.18	125.71	106.08	34.89	46.32	36.53	4.89	6.44	5.46	2.01	2.63	2.08	5.6	2.24	0.4	-1.321	4.3E-19	1.14E-18
LOC112697770	122.6	169	105	36	62	32	6.57	8.65	5.41	2.07	3.52	1.82	6.88	2.47	0.359	-1.477	4.0E-27	1.36E-26
LOC112697779	508.55	1126.49	337.59	2604.44	3638.65	3786.34	27.26	57.67	17.39	149.95	206.45	215.44	34.11	190.61	5.589	2.483	0.0E+00	0
LOC112697780	381.45	713.92	41.41	2134.52	2682.9	2574.63	20.45	36.55	2.13	122.89	152.22	146.5	19.71	140.54	7.13	2.834	0.0E+00	0
LOC112697783	589.53	191	382	3	33	7	31.6	9.78	19.67	0.17	1.87	0.4	20.35	0.81	0.04	-4.645	3.5E-260	8.88E-259
LOC112697791	1103.83	997.56	800.43	100.4	124.18	118.07	59.16	51.07	41.22	5.78	7.05	6.72	50.48	6.52	0.129	-2.954	0.0E+00	0
LOC112697804	77.5	79	64	13	11.5	27.5	4.15	4.04	3.3	0.75	0.65	1.56	3.83	0.99	0.258	-1.957	1.2E-22	3.58E-22
LOC112697805	631	497	526	151	178	135	33.82	25.44	27.09	8.69	10.1	7.68	28.78	8.82	0.307	-1.706	3.4E-129	4.33E-128
LOC112697814	59.5	39.5	44	161	248.5	359	3.19	2.02	2.27	9.27	14.1	20.43	2.49	14.6	5.856	2.55	5.0E-115	5.67E-114
LOC112697815	88.5	93	123	30.5	51.5	34.5	4.74	4.76	6.33	1.76	2.92	1.96	5.28	2.21	0.419	-1.253	9.1E-17	2.25E-16
LOC112697824	780.5	1123.5	1422.5	409	552	409	41.83	57.52	73.26	23.55	31.32	23.27	57.54	26.05	0.453	-1.143	1.1E-143	1.56E-142
LOC112697828	168	155	165	27	53.5	55	9	7.93	8.5	1.55	3.04	3.13	8.48	2.57	0.304	-1.72	1.4E-40	6.58E-40
LOC112697829	1716.34	1775.65	2204.55	507.17	510.06	454.25	91.99	90.9	113.54	29.2	28.94	25.85	98.81	28	0.283	-1.819	0.0E+00	0
LOC112697830	172	162	173	40.5	73	41	9.22	8.29	8.91	2.33	4.14	2.33	8.81	2.93	0.333	-1.586	1.4E-37	5.95E-37
LOC112697831	45.5	36.5	42.5	1990	2191.5	2821.5	2.44	1.87	2.19	114.57	124.34	160.54	2.17	133.15	61.454	5.941	0.0E+00	0
LOC112697841	514.5	956	790.5	1222	1746.5	1992	27.58	48.94	40.71	70.35	99.09	113.35	39.08	94.26	2.412	1.27	5.4E-270	1.40E-268
LOC112697844	6.5	6	2.5	245.5	263	362.5	0.35	0.31	0.13	14.13	14.92	20.63	0.26	16.56	62.886	5.975	3.5E-250	8.48E-249
LOC112697846	94.5	76	102	15	20.5	27	5.07	3.89	5.25	0.86	1.16	1.54	4.74	1.19	0.251	-1.997	1.9E-28	6.60E-28
LOC112697851	200	177	225	619	722.5	830	10.72	9.06	11.59	35.64	40.99	47.23	10.46	41.29	3.948	1.981	5.8E-229	1.26E-227
LOC112697857	141.08	146.32	185.11	23	43.36	13	7.56	7.49	9.53	1.32	2.46	0.74	8.19	1.51	0.184	-2.443	2.3E-61	1.51E-60
LOC112697861	56	77	55	18.5	25.5	19	3	3.94	2.83	1.07	1.45	1.08	3.26	1.2	0.368	-1.44	3.0E-13	6.52E-13
LOC112697871	367.5	285	249.5	49.5	52.5	44	19.7	14.59	12.85	2.85	2.98	2.5	15.71	2.78	0.177	-2.501	1.3E-117	1.50E-116
LOC112697875	251	113	150.5	13	20	11.5	13.45	5.78	7.75	0.75	1.13	0.65	8.99	0.84	0.094	-3.415	3.6E-93	3.32E-92
LOC112697876	77	75.48	65.5	29	29	29	4.13	3.86	3.37	1.67	1.65	1.65	3.79	1.66	0.438	-1.193	1.0E-11	2.06E-11
LOC112697903	263.04	214.87	286.7	876.19	613.2	596.88	14.1	11	14.77	50.44	34.79	33.96	13.29	39.73	2.989	1.58	1.6E-160	2.56E-159
LOC112697905	142	135	143	15.5	33.5	24.5	7.61	6.91	7.36	0.89	1.9	1.39	7.29	1.39	0.191	-2.388	6.0E-53	3.45E-52
LOC112697918	151.89	108	148.9	48.37	55.41	58	8.14	5.53	7.67	2.78	3.14	3.3	7.11	3.07	0.432	-1.211	1.0E-20	2.84E-20
LOC112697919	19	10.5	25	97	113	116.5	1.02	0.54	1.29	5.58	6.41	6.63	0.95	6.21	6.533	2.708	2.5E-53	1.42E-52
LOC112697940	279	329	321.5	96	110.5	111	14.95	16.84	16.56	5.53	6.27	6.32	16.12	6.04	0.375	-1.416	3.2E-57	1.94E-56
LOC112697942	354	297	288.5	146.5	143.5	124.5	18.97	15.2	14.86	8.43	8.14	7.08	16.34	7.88	0.482	-1.052	1.1E-36	4.49E-36
LOC112697953	227	315.5	273	105.5	116	75	12.17	16.15	14.06	6.07	6.58	4.27	14.13	5.64	0.399	-1.325	7.0E-46	3.53E-45
LOC112697971	641.26	543.98	769.16	77.57	138.49	111.12	34.37	27.85	39.61	4.47	7.86	6.32	33.94	6.22	0.183	-2.449	2.3E-242	5.34E-241
LOC112697978	16.5	39.5	32	86.5	42	53.5	0.88	2.02	1.65	4.98	2.38	3.04	1.52	3.47	2.286	1.193	1.2E-10	2.40E-10
LOC112697981	89	109.5	91	8	32	18	4.77	5.61	4.69	0.46	1.82	1.02	5.02	1.1	0.219	-2.191	2.1E-33	8.39E-33
LOC112697982	2472.5	3058	3034.5	923.5	1128	773	132.52	156.55	156.28	53.17	64	43.98	148.45	53.72	0.362	-1.467	0.0E+00	0
LOC112697983	256.73	265.65	260.87	78	117.53	68.79	13.76	13.6	13.44	4.49	6.67	3.91	13.6	5.02	0.369	-1.437	1.0E-49	5.64E-49
LOC112697986	1747.16	1751.07	1866.1	387.44	433.61	433.31	93.65	89.64	96.11	22.31	24.6	24.66	93.13	23.86	0.256	-1.965	0.0E+00	0
LOC112698000	550.83	417.14	610.2	52	162	69	29.52	21.35	31.43	2.99	9.19	3.93	27.43	5.37	0.196	-2.353	3.8E-188	6.94E-187
LOC112698010	483.7	405	432.55	674.71	1064.34	839.39	25.93	20.73	22.28	38.85	60.39	47.76	22.98	49	2.132	1.092	6.9E-116	7.89E-115
LOC112698011	89.44	86.88	100	35.47	35	24	4.79	4.45	5.15	2.04	1.99	1.37	4.8	1.8	0.375	-1.414	3.7E-18	9.62E-18
LOC112698071	5	0	6	162.41	101.36	80	0.27	0	0.31	9.35	5.75	4.55	0.19	6.55	33.879	5.082	2.0E-93	1.89E-92
LOC112698117	471.5	471	511	154	157	102	25.27	24.11	26.32	8.87	8.91	5.8	25.23	7.86	0.311	-1.683	3.2E-112	3.58E-111
LOC112698177	68.54	63.42	46.7	36.8	17.39	23.04	3.67	3.25	2.41	2.12	0.99	1.31	3.11	1.47	0.474	-1.078	1.8E-08	3.13E-08
LOC112698210	310.45	351.49	330.43	96.92	101.4	78.46	16.64	17.99	17.02	5.58	5.75	4.46	17.22	5.26	0.306	-1.71	1.3E-79	1.02E-78
LOC112698260	366	201	119	717	407.59	507	19.62	10.29	6.13	41.28	23.13	28.85	12.01	31.09	2.588	1.372	2.6E-103	2.62E-102
LOC112698284	3386.61	3636.21	3106.08	985.54	1382.56	974.99	181.52	186.15	159.97	56.74	78.44	55.48	175.88	63.55	0.361	-1.469	0.0E+00	0
LOC112698307	146.6	55.51	93.13	30	40	33.77	7.86	2.84	4.8	1.73	2.27	1.92	5.17	1.97	0.382	-1.389	6.9E-19	1.82E-18
LOC112698421	254.58	201.09	207.68	97.59	48.03	72.4	13.65	10.29	10.7	5.62	2.73	4.12	11.55	4.16	0.36	-1.474	7.8E-44	3.81E-43
LOC112698437	210	146.07	199	493.59	277	288	11.26	7.48	10.25	28.42	15.72	16.39	9.66	20.18	2.088	1.062	4.6E-46	2.35E-45
LOC112698621	255.53	250.02	310.54	43	74	43.09	13.7	12.8	15.99	2.48	4.2	2.45	14.16	3.04	0.215	-2.218	9.0E-93	8.27E-92
LOC112698818	8	13	15	43.61	54	74.85	0.43	0.67	0.77	2.51	3.06	4.26	0.62	3.28	5.257	2.394	2.2E-25	6.99E-25
LOC112698930	1406.04	1923.63	2085.76	5534.33	7558.37	8263.13	75.36	98.48	107.42	318.63	428.85	470.18	93.75	405.89	4.329	2.114	0.0E+00	0
LOC112698946	58.7	28.39	38	229	240.66	329.9	3.15	1.45	1.96	13.18	13.65	18.77	2.19	15.2	6.951	2.797	1.4E-132	1.83E-131
LOC112699040	497.05	526.74	528.89	197.27	231.97	219.43	26.64	26.97	27.24	11.36	13.16	12.49	26.95	12.34	0.458	-1.127	9.2E-66	6.32E-65
LOC112699109	282.12	137	192.56	3	7	0	15.12	7.01	9.92	0.17	0.4	0	10.68	0.19	0.018	-5.813	5.5E-154	8.33E-153
LOC112699125	89.43	96.38	146	43	45	40	4.79	4.93	7.52	2.48	2.55	2.28	5.75	2.44	0.424	-1.238	6.7E-18	1.72E-17
LOC112699173	809.83	849.53	1008.7	2434.82	2831.71	3292.34	43.41	43.49	51.95	140.18	160.67	187.34	46.28	162.73	3.516	1.814	0.0E+00	0
LOC112699189	799.51	851.69	894.58	2313.06	2118.43	2682.08	42.85	43.6	46.07	133.17	120.2	152.61	44.17	135.33	3.064	1.615	0.0E+00	0
LOC112699438	835.69	828.39	834.9	274.16	326.33	206.56	44.79	42.41	43	15.78	18.52	11.75	43.4	15.35	0.354	-1.499	4.0E-159	6.22E-158
LOC112699559	62.21	50.08	57.32	26.73	21.34	15.76	3.33	2.56	2.95	1.54	1.21	0.9	2.95	1.22	0.413	-1.276	3.8E-10	7.19E-10
LOC112699607	616.3	653.57	615.01	1283.58	1382.86	1575.13	33.03	33.46	31.67	73.9	78.46	89.63	32.72	80.66	2.465	1.302	1.7E-245	4.10E-244
LOC112699665	131.62	106.2	157.87	51.37	62.24	44.62	7.05	5.44	8.13	2.96	3.53	2.54	6.87	3.01	0.438	-1.191	7.2E-20	1.97E-19
LOC112699822	615.34	643.32	571.31	191.5	237.57	149.07	32.98	32.93	29.42	11.03	13.48	8.48	31.78	11	0.346	-1.531	5.1E-122	6.16E-121
LOC112700024	244.32	172	138.82	0	2	0	13.1	8.81	7.15	0	0.11	0	9.69	0.04	0.004	-8.045	2.8E-151	4.16E-150
LOC112700251	376.89	356.55	364.5	147.13	164.54	106.67	20.2	18.25	18.77	8.47	9.34	6.07	19.07	7.96	0.417	-1.261	2.4E-56	1.44E-55
LOC112700267	215.89	312.01	289.97	114	131.5	115.42	11.57	15.97	14.93	6.56	7.46	6.57	14.16	6.86	0.485	-1.045	5.1E-32	1.96E-31
LOC112700329	2286.87	2721.63	2344.78	985.7	976.93	836.85	122.57	139.33	120.76	56.75	55.43	47.62	127.55	53.27	0.418	-1.26	0.0E+00	0
LOC112700617	88.02	82.66	86.58	12	16	31	4.72	4.23	4.46	0.69	0.91	1.76	4.47	1.12	0.251	-1.997	5.6E-27	1.87E-26
LOC112700639	134.68	199.83	177.85	389.76	352.31	360.72	7.22	10.23	9.16	22.44	19.99	20.53	8.87	20.99	2.366	1.242	7.4E-61	4.76E-60
LOC112700688	46.8	68.94	54.92	4	16	13	2.51	3.53	2.83	0.23	0.91	0.74	2.96	0.63	0.212	-2.238	1.2E-20	3.29E-20
LOC112700730	15	9.72	11.18	112.29	90.96	101.75	0.8	0.5	0.58	6.46	5.16	5.79	0.63	5.8	9.261	3.211	1.4E-59	8.89E-59
LOC112700762	31.88	31.49	30.27	153.65	154.49	123.42	1.71	1.61	1.56	8.85	8.77	7.02	1.63	8.21	5.049	2.336	2.4E-59	1.48E-58
LOC112700888	221.82	229.4	142.23	448.45	521.39	621.73	11.89	11.74	7.33	25.82	29.58	35.38	10.32	30.26	2.932	1.552	5.2E-121	6.19E-120
LOC112700979	81.6	82.02	93.87	30.92	36.99	48.15	4.37	4.2	4.83	1.78	2.1	2.74	4.47	2.21	0.494	-1.017	1.2E-10	2.38E-10
LOC112701047	296.9	302.22	238.6	102.13	118.26	66.65	15.91	15.47	12.29	5.88	6.71	3.79	14.56	5.46	0.375	-1.415	1.6E-51	9.07E-51
LOC112701056	692.16	599.55	617.2	1458.44	1504.38	1571.99	37.1	30.69	31.79	83.97	85.36	89.45	33.19	86.26	2.599	1.378	3.2E-287	8.81E-286
LOC112701083	129.47	142.19	146.28	288.98	326.95	334.25	6.94	7.28	7.53	16.64	18.55	19.02	7.25	18.07	2.492	1.318	5.9E-58	3.61E-57
LOC112701159	128.53	121.31	151.04	39.15	56.52	18	6.89	6.21	7.78	2.25	3.21	1.02	6.96	2.16	0.31	-1.688	1.1E-32	4.16E-32
LOC112701192	79	75	64	21	21	16	4.23	3.84	3.3	1.21	1.19	0.91	3.79	1.1	0.291	-1.78	6.6E-20	1.81E-19
LOC112701222	76.57	83.46	115.54	47.1	38.74	32.65	4.1	4.27	5.95	2.71	2.2	1.86	4.77	2.26	0.473	-1.081	2.1E-12	4.26E-12
LOC112701239	71.4	91.24	64.62	25.35	37.23	29.17	3.83	4.67	3.33	1.46	2.11	1.66	3.94	1.74	0.442	-1.178	8.6E-12	1.74E-11
LOC112701259	69	65	66	36	18.3	28	3.7	3.33	3.4	2.07	1.04	1.59	3.48	1.57	0.451	-1.15	3.3E-10	6.17E-10
LOC112701293	333.57	322.08	246.32	50.42	73.78	66.84	17.88	16.49	12.69	2.9	4.19	3.8	15.69	3.63	0.231	-2.111	5.7E-96	5.43E-95
LOC112701300	185.84	124.35	170.69	24	29	23	9.96	6.37	8.79	1.38	1.65	1.31	8.37	1.45	0.173	-2.533	1.1E-64	7.62E-64
LOC112701326	222.89	312.61	302.37	592.29	564.33	805.6	11.95	16	15.57	34.1	32.02	45.84	14.51	37.32	2.573	1.363	2.7E-121	3.17E-120
LOC112701327	61	52.34	59.36	20	32	21	3.27	2.68	3.06	1.15	1.82	1.19	3	1.39	0.462	-1.115	1.2E-08	2.15E-08
LOC112701406	363.13	288.02	317.33	89.01	123.19	88.57	19.46	14.74	16.34	5.12	6.99	5.04	16.85	5.72	0.339	-1.559	3.2E-68	2.29E-67
LOC112701435	435.82	180.16	331.62	31.84	34.5	43.56	23.36	9.22	17.08	1.83	1.96	2.48	16.55	2.09	0.126	-2.986	4.6E-149	6.63E-148
LOC112701499	231.71	185	205.22	48.81	50.48	82.19	12.42	9.47	10.57	2.81	2.86	4.68	10.82	3.45	0.319	-1.649	2.9E-48	1.55E-47
LOC112701520	61	95.72	22.06	7	14	5.02	3.27	4.9	1.14	0.4	0.79	0.29	3.1	0.49	0.159	-2.653	4.3E-26	1.42E-25
LOC112701528	108.27	111.32	74.26	212.66	313.88	53.09	5.8	5.7	3.82	12.24	17.81	3.02	5.11	11.02	2.159	1.11	7.6E-28	2.62E-27
LOC112701590	1255.88	1141.71	1253.75	566.89	559.65	488.63	67.31	58.45	64.57	32.64	31.75	27.8	63.44	30.73	0.484	-1.046	4.5E-134	5.94E-133
LOC112701607	86	87	73	20	20	11	4.61	4.45	3.76	1.15	1.13	0.63	4.27	0.97	0.227	-2.139	5.8E-28	2.01E-27
LOC112701618	232.7	144	197.62	13	21	7	12.47	7.37	10.18	0.75	1.19	0.4	10.01	0.78	0.078	-3.681	1.6E-110	1.76E-109
LOC112701640	4	2	4	37	66	95	0.21	0.1	0.21	2.13	3.74	5.41	0.17	3.76	21.692	4.439	3.8E-50	2.10E-49
LOC112701672	452.35	586.74	869.19	209	211.04	175.49	24.25	30.04	44.77	12.03	11.97	9.99	33.02	11.33	0.343	-1.543	6.4E-129	8.03E-128
LOC112701701	1209.97	4341.43	914.93	860.26	690.04	233.45	64.85	222.25	47.12	49.53	39.15	13.28	111.41	33.99	0.305	-1.713	0.0E+00	0
LOC112701708	84	64	105	18.28	20	29	4.5	3.28	5.41	1.05	1.13	1.65	4.4	1.28	0.29	-1.784	6.5E-23	1.94E-22
LOC112701712	125.82	168.75	212.37	58	53	41.65	6.74	8.64	10.94	3.34	3.01	2.37	8.77	2.91	0.331	-1.594	5.3E-38	2.29E-37
LOC112701716	76.13	82.52	87.53	20.06	26.79	40.48	4.08	4.22	4.51	1.15	1.52	2.3	4.27	1.66	0.388	-1.366	1.5E-15	3.43E-15
LOC112701736	563.31	469.92	579.3	166.01	256.77	145.3	30.19	24.06	29.84	9.56	14.57	8.27	28.03	10.8	0.385	-1.376	1.8E-92	1.65E-91
LOC112701746	37.99	42.44	52.43	195.22	157.99	326.79	2.04	2.17	2.7	11.24	8.96	18.59	2.3	12.93	5.614	2.489	5.4E-99	5.25E-98
LOC112701747	165.08	129	112.27	13	12	4	8.85	6.6	5.78	0.75	0.68	0.23	7.08	0.55	0.078	-3.677	7.0E-79	5.61E-78
LOC112701749	400.23	331.2	242.23	1075.78	1220.85	1730.77	21.45	16.96	12.48	61.94	69.27	98.48	16.96	76.56	4.513	2.174	0.0E+00	0
LOC112701750	331.48	377.44	338.48	24	20.37	15.02	17.77	19.32	17.43	1.38	1.16	0.85	18.17	1.13	0.062	-4.007	2.3E-211	4.64E-210
LOC112701753	45.3	69	60.54	97.19	162.67	75.71	2.43	3.53	3.12	5.6	9.23	4.31	3.03	6.38	2.108	1.076	4.4E-16	1.07E-15
LOC112701755	374.14	411.98	392.67	128.19	118.74	82.2	20.05	21.09	20.22	7.38	6.74	4.68	20.45	6.27	0.306	-1.707	6.4E-94	5.94E-93
LOC112701756	130.73	224.65	128.28	373.39	333.19	259.65	7.01	11.5	6.61	21.5	18.9	14.77	8.37	18.39	2.196	1.135	1.2E-46	5.97E-46
LOC112701761	679.96	679.7	671.53	214.88	213.09	206.11	36.45	34.8	34.59	12.37	12.09	11.73	35.28	12.06	0.342	-1.548	6.0E-137	8.06E-136
LOC112701774	1218.29	1285.02	1591.87	563.46	607.97	383.19	65.3	65.78	81.98	32.44	34.49	21.8	71.02	29.58	0.416	-1.264	2.6E-205	5.09E-204
LOC112701778	36	50.14	36.51	88.24	62	78.54	1.93	2.57	1.88	5.08	3.52	4.47	2.13	4.36	2.049	1.035	9.4E-11	1.83E-10
LOC112701782	129.1	140.7	142.8	16.99	38.41	18.21	6.92	7.2	7.35	0.98	2.18	1.04	7.16	1.4	0.196	-2.354	2.1E-51	1.17E-50
LOC112701784	85.07	87.18	76.22	6	3.43	2	4.56	4.46	3.93	0.35	0.19	0.11	4.32	0.22	0.05	-4.316	4.1E-54	2.41E-53
LOC112701794	363.66	313.03	308.07	131.84	161.87	102.64	19.49	16.02	15.87	7.59	9.18	5.84	17.13	7.54	0.44	-1.184	4.2E-46	2.15E-45
LOC112701795	278.79	270.96	316.04	58.27	71.17	64.94	14.94	13.87	16.28	3.35	4.04	3.7	15.03	3.7	0.246	-2.024	4.3E-87	3.71E-86
LOC112701797	108	120.78	111.71	47	49	37	5.79	6.18	5.75	2.71	2.78	2.11	5.91	2.53	0.429	-1.221	5.8E-18	1.50E-17
LOC112701800	439	475	458	140	177	158	23.53	24.32	23.59	8.06	10.04	8.99	23.81	9.03	0.379	-1.399	1.9E-81	1.54E-80
LOC112701807	66.23	69.96	84.79	9.58	12.48	25.47	3.55	3.58	4.37	0.55	0.71	1.45	3.83	0.9	0.236	-2.085	1.3E-24	4.04E-24
LOC112701817	251.03	195.36	247.34	101.62	88.21	106.93	13.46	10	12.74	5.85	5	6.08	12.07	5.64	0.468	-1.096	1.8E-29	6.32E-29
LOC112701826	497.39	553.89	653.29	88.96	103.62	76.68	26.66	28.36	33.65	5.12	5.88	4.36	29.56	5.12	0.173	-2.529	1.8E-220	3.79E-219
LOC112701834	72.53	66.65	74.63	36.39	31.7	20.64	3.89	3.41	3.84	2.1	1.8	1.17	3.71	1.69	0.455	-1.136	9.9E-11	1.93E-10
LOC112701837	314.75	383.3	401.48	96.87	172.58	136.52	16.87	19.62	20.68	5.58	9.79	7.77	19.06	7.71	0.405	-1.305	1.8E-59	1.15E-58
LOC112701840	51.94	47.94	82.34	5.15	10.45	6	2.78	2.45	4.24	0.3	0.59	0.34	3.16	0.41	0.13	-2.945	1.1E-29	4.04E-29
LOC112701857	199.29	255.6	272.97	900	747.49	1026.62	10.68	13.08	14.06	51.82	42.41	58.42	12.61	50.88	4.036	2.013	1.1E-284	2.91E-283
LOC112701864	70.42	73.47	75.71	100.28	172.44	276.24	3.77	3.76	3.9	5.77	9.78	15.72	3.81	10.42	2.736	1.452	1.2E-39	5.31E-39
LOC112701865	84.58	79	92	220.1	366.67	371.2	4.53	4.04	4.74	12.67	20.8	21.12	4.44	18.2	4.101	2.036	2.7E-108	2.91E-107
LOC112701866	135.42	89.98	150.73	383.9	892.71	972.93	7.26	4.61	7.76	22.1	50.65	55.36	6.54	42.7	6.526	2.706	0.0E+00	0
LOC112701871	20.99	31.61	44.92	84.28	92.4	91.65	1.13	1.62	2.31	4.85	5.24	5.21	1.69	5.1	3.024	1.596	5.2E-23	1.56E-22
LOC112701879	351.36	411.7	360.16	109.43	159.85	168.9	18.83	21.08	18.55	6.3	9.07	9.61	19.49	8.33	0.427	-1.227	3.7E-55	2.17E-54
LOC112701882	135.87	129.36	128.53	24.82	42.17	29.85	7.28	6.62	6.62	1.43	2.39	1.7	6.84	1.84	0.269	-1.894	1.7E-37	7.28E-37
LOC112701885	138.21	163.21	142.51	49.38	44.02	31.53	7.41	8.36	7.34	2.84	2.5	1.79	7.7	2.38	0.309	-1.697	2.7E-36	1.14E-35
LOC112701890	4760.16	6284	6260.93	12496	11610.5	14206.6	255.14	321.7	322.45	719.43	658.76	808.36	299.76	728.85	2.431	1.282	0.0E+00	0
LOC112701898	147.67	117.48	146.09	67.38	65.56	46.49	7.91	6.01	7.52	3.88	3.72	2.65	7.15	3.42	0.478	-1.065	2.2E-17	5.57E-17
LOC112701901	88	89	69	8	4	7	4.72	4.56	3.55	0.46	0.23	0.4	4.28	0.36	0.085	-3.557	8.4E-47	4.33E-46
LOC112701909	143.34	124.38	114.11	19	43.45	15	7.68	6.37	5.88	1.09	2.47	0.85	6.64	1.47	0.221	-2.176	3.7E-43	1.79E-42
LOC112701924	204	314.5	214	481.04	371.57	492	10.93	16.1	11.02	27.69	21.08	28	12.68	25.59	2.018	1.013	4.7E-53	2.67E-52
LOC112701927	15	14	10	74.39	101.01	99.44	0.8	0.72	0.52	4.28	5.73	5.66	0.68	5.22	7.681	2.941	2.1E-49	1.15E-48
LOC112701930	111.26	75.28	82.96	22.21	54.17	27.1	5.96	3.85	4.27	1.28	3.07	1.54	4.69	1.96	0.418	-1.257	4.8E-15	1.11E-14
LOC112701931	68.53	61	50	16	33.42	10	3.67	3.12	2.58	0.92	1.9	0.57	3.12	1.13	0.362	-1.467	5.4E-13	1.14E-12
LOC112701952	75	82	107	152.37	246.98	208	4.02	4.2	5.51	8.77	14.01	11.84	4.58	11.54	2.521	1.334	1.1E-38	4.76E-38
LOC112701960	40.89	90.97	27.99	7.28	8.18	9.08	2.19	4.66	1.44	0.42	0.46	0.52	2.76	0.47	0.169	-2.566	9.7E-23	2.91E-22
LOC112701963	444.67	372.33	374.56	142.16	191.19	124.3	23.83	19.06	19.29	8.18	10.85	7.07	20.73	8.7	0.42	-1.252	4.1E-60	2.61E-59
LOC112701979	718.83	187.63	289.15	179.92	149.65	173.93	38.53	9.61	14.89	10.36	8.49	9.9	21.01	9.58	0.456	-1.132	1.7E-51	9.30E-51
LOC112701982	114.98	36.57	52.56	5.12	6.17	0	6.16	1.87	2.71	0.29	0.35	0	3.58	0.21	0.06	-4.069	1.6E-43	7.57E-43
LOC112701987	72.4	54.9	51.33	25.96	13	15	3.88	2.81	2.64	1.49	0.74	0.85	3.11	1.03	0.33	-1.599	3.0E-14	6.71E-14
LOC112702004	117.81	69.81	114.15	37.68	35.92	41.04	6.31	3.57	5.88	2.17	2.04	2.34	5.25	2.18	0.416	-1.267	6.4E-17	1.58E-16
LOC112702012	143.34	83.34	81.56	3.12	16	10	7.68	4.27	4.2	0.18	0.91	0.57	5.38	0.55	0.103	-3.282	2.9E-54	1.69E-53
LOC112702021	103.52	102.45	137.28	182.5	209.75	252.2	5.55	5.24	7.07	10.51	11.9	14.35	5.95	12.25	2.058	1.041	5.4E-28	1.88E-27
LOC112702023	673.42	641	664.48	248.39	271.02	197.78	36.09	32.81	34.22	14.3	15.38	11.25	34.37	13.64	0.397	-1.333	3.5E-107	3.64E-106
LOC112702028	163.46	341.25	406.51	142.04	128.84	27.92	8.76	17.47	20.94	8.18	7.31	1.59	15.72	5.69	0.362	-1.466	1.9E-59	1.22E-58
LOC112702032	110.72	94	113	7	18	14	5.93	4.81	5.82	0.4	1.02	0.8	5.52	0.74	0.134	-2.899	5.0E-50	2.74E-49
LOC112702058	415.5	466.61	501.78	1985.82	2045.05	2573.17	22.27	23.89	25.84	114.33	116.03	146.41	24	125.59	5.233	2.388	0.0E+00	0
LOC112702075	375.24	236.09	293.33	54.87	50.59	47.79	20.11	12.09	15.11	3.16	2.87	2.72	15.77	2.92	0.185	-2.435	2.6E-114	2.94E-113
LOC112702086	96.65	114.67	81.62	39.41	55.28	32.65	5.18	5.87	4.2	2.27	3.14	1.86	5.08	2.42	0.477	-1.069	8.1E-13	1.72E-12
LOC112702090	111.53	92.59	121.69	17.52	24.95	21.95	5.98	4.74	6.27	1.01	1.42	1.25	5.66	1.23	0.217	-2.207	8.7E-38	3.77E-37
LOC112702099	353	427	346	191	107	103	18.92	21.86	17.82	11	6.07	5.86	19.53	7.64	0.391	-1.354	2.5E-64	1.70E-63
LOC112702129	138.14	153.74	114.91	30.46	31.08	16.85	7.4	7.87	5.92	1.75	1.76	0.96	7.06	1.49	0.211	-2.245	8.2E-48	4.32E-47
LOC112702130	629	620.15	517.01	180.8	258.52	265.89	33.71	31.75	26.63	10.41	14.67	15.13	30.7	13.4	0.437	-1.195	2.1E-81	1.75E-80
LOC112702137	49.89	50.47	49.05	104.6	142.61	152.09	2.67	2.58	2.53	6.02	8.09	8.65	2.59	7.59	2.925	1.549	3.8E-32	1.45E-31
LOC112702183	138.7	60.74	140.56	2	28.32	11.46	7.43	3.11	7.24	0.12	1.61	0.65	5.93	0.79	0.134	-2.901	1.5E-53	8.76E-53
LOC112702197	93	83.51	92	20	32	17	4.98	4.28	4.74	1.15	1.82	0.97	4.67	1.31	0.281	-1.829	4.5E-25	1.44E-24
LOC112702199	250.69	244.25	294.2	107.86	117.24	80.73	13.44	12.5	15.15	6.21	6.65	4.59	13.7	5.82	0.425	-1.236	6.7E-40	3.02E-39
LOC112702202	310.5	470.78	470.94	1270.86	546.89	715.76	16.64	24.1	24.25	73.17	31.03	40.73	21.66	48.31	2.23	1.157	9.9E-125	1.22E-123
LOC112702217	566.52	454.04	504.29	240.14	208.57	172.09	30.37	23.24	25.97	13.83	11.83	9.79	26.53	11.82	0.445	-1.167	3.3E-68	2.37E-67
LOC112702218	2.01	5.55	5	246.78	126.66	120.6	0.11	0.28	0.26	14.21	7.19	6.86	0.22	9.42	43.477	5.442	3.4E-137	4.54E-136
LOC112702220	128.07	171.98	165.52	392.55	273.54	290.87	6.86	8.8	8.52	22.6	15.52	16.55	8.06	18.22	2.261	1.177	8.8E-49	4.68E-48
LOC112702225	406.37	494.33	401.27	2654.66	1811.15	1609.63	21.78	25.31	20.67	152.84	102.76	91.59	22.59	115.73	5.124	2.357	0.0E+00	0
LOC112702232	38.56	39.09	71.97	255.72	202.52	238.62	2.07	2	3.71	14.72	11.49	13.58	2.59	13.26	5.114	2.355	6.2E-95	5.83E-94
LOC112702235	355.99	127.52	162.43	215.35	376.17	672.18	19.08	6.53	8.37	12.4	21.34	38.25	11.33	24	2.119	1.083	2.4E-56	1.42E-55
LOC112702237	5	12	16	61.76	69.2	76.38	0.27	0.61	0.82	3.56	3.93	4.35	0.57	3.95	6.965	2.8	1.5E-35	6.32E-35
LOC112702246	274.68	243.82	245.49	645.4	494.81	652.64	14.72	12.48	12.64	37.16	28.07	37.14	13.28	34.12	2.57	1.362	2.1E-111	2.27E-110
LOC112702252	436.77	436.25	410.34	88.24	124.46	49.83	23.41	22.33	21.13	5.08	7.06	2.84	22.29	4.99	0.224	-2.158	1.5E-138	2.08E-137
LOC112702266	88.79	51.23	47.27	47.49	21.92	13	4.76	2.62	2.43	2.73	1.24	0.74	3.27	1.57	0.48	-1.059	1.0E-08	1.81E-08
LOC112702267	73	60.96	59.94	118	136.87	151.96	3.91	3.12	3.09	6.79	7.77	8.65	3.37	7.74	2.293	1.198	1.2E-22	3.60E-22
LOC112702302	408.43	324.21	412.34	79	71.71	67.56	21.89	16.6	21.24	4.55	4.07	3.84	19.91	4.15	0.209	-2.261	1.8E-131	2.33E-130
LOC112702306	299	321	519	48	182	45	16.03	16.43	26.73	2.76	10.33	2.56	19.73	5.22	0.264	-1.919	3.4E-106	3.53E-105
LOC112702310	59.53	129.07	60.54	16.32	35	6	3.19	6.61	3.12	0.94	1.99	0.34	4.31	1.09	0.253	-1.982	9.3E-26	3.03E-25
LOC112702311	67	149	140	39	38	16	3.59	7.63	7.21	2.25	2.16	0.91	6.14	1.77	0.289	-1.793	8.0E-32	3.02E-31
LOC112702313	1	2	2	43.69	50	70	0.05	0.1	0.1	2.52	2.84	3.98	0.08	3.11	37.36	5.223	7.7E-45	3.84E-44
LOC112702317	183.18	132.98	192	407.93	461.56	494.72	9.82	6.81	9.89	23.49	26.19	28.15	8.84	25.94	2.935	1.553	1.4E-104	1.40E-103
LOC112702330	153.7	195	221.5	309.58	333.53	619.32	8.24	9.98	11.41	17.82	18.92	35.24	9.88	23.99	2.429	1.281	1.3E-72	9.50E-72
LOC112702331	329.07	293.26	324.62	128.97	140.05	103.38	17.64	15.01	16.72	7.43	7.95	5.88	16.46	7.09	0.431	-1.215	2.3E-46	1.20E-45
LOC112702332	950.15	972.43	1093.16	325.07	358.63	197.45	50.93	49.78	56.3	18.72	20.35	11.23	52.34	16.77	0.32	-1.642	1.9E-238	4.38E-237
LOC112702334	456.85	245.31	306.21	48.64	57.12	43.28	24.49	12.56	15.77	2.8	3.24	2.46	17.61	2.83	0.161	-2.636	5.0E-139	6.81E-138
LOC112702336	666.87	429.5	563.19	127.09	147.05	127.05	35.74	21.99	29.01	7.32	8.34	7.23	28.91	7.63	0.264	-1.922	7.6E-153	1.13E-151
LOC112702340	155.89	118.73	114.95	70.09	46.91	56.26	8.36	6.08	5.92	4.04	2.66	3.2	6.79	3.3	0.486	-1.04	6.5E-16	1.57E-15
LOC112702359	47	72	44.75	23.76	10	10.92	2.52	3.69	2.3	1.37	0.57	0.62	2.84	0.85	0.301	-1.733	7.5E-15	1.72E-14
LOC112702362	113	109.01	109.13	51.57	56.54	41	6.06	5.58	5.62	2.97	3.21	2.33	5.75	2.84	0.493	-1.02	2.3E-13	5.03E-13
LOC112702366	350.48	262.5	309.33	88.6	117.31	75.02	18.79	13.44	15.93	5.1	6.66	4.27	16.05	5.34	0.333	-1.587	7.8E-67	5.43E-66
LOC112702372	54.38	89.72	94.15	361.62	442.69	308.44	2.91	4.59	4.85	20.82	25.12	17.55	4.12	21.16	5.141	2.362	3.4E-150	5.05E-149
LOC112702379	1731.77	1976.78	1878.23	420.9	610.93	457.31	92.82	101.2	96.73	24.23	34.66	26.02	96.92	28.3	0.292	-1.776	0.0E+00	0
LOC112702407	0	1	1	85	72	91	0	0.05	0.05	4.89	4.09	5.18	0.03	4.72	141.6	7.146	3.0E-77	2.34E-76
LOC112702408	16	11	9	71	70	48	0.86	0.56	0.46	4.09	3.97	2.73	0.63	3.6	5.739	2.521	2.6E-29	9.47E-29
LOC112702414	412	443.62	445.11	81.16	138.95	77.31	22.08	22.71	22.92	4.67	7.88	4.4	22.57	5.65	0.25	-1.998	2.8E-127	3.51E-126
LOC112702422	136.42	213.97	110.64	342.37	278.65	357.74	7.31	10.95	5.7	19.71	15.81	20.36	7.99	18.63	2.332	1.222	4.3E-53	2.44E-52
LOC112702425	19821.4	21520.5	16107.1	3388.26	4094.2	4206.02	1062.41	1101.7	829.55	195.07	232.3	239.32	997.89	222.23	0.223	-2.167	0.0E+00	0
LOC112702429	985.5	1081.37	1445.99	1914.46	4537.78	2972.41	52.82	55.36	74.47	110.22	257.46	169.13	60.88	178.94	2.939	1.555	0.0E+00	0
LOC112702437	497.32	548.68	408.52	105.68	170.22	106.3	26.66	28.09	21.04	6.08	9.66	6.05	25.26	7.26	0.288	-1.798	6.0E-123	7.20E-122
LOC112702439	241.46	240.56	211.95	74.25	85.08	89.36	12.94	12.32	10.92	4.27	4.83	5.08	12.06	4.73	0.392	-1.351	1.8E-40	8.02E-40
LOC112702441	2187.2	2119.12	2010.75	159.14	259.88	73.23	117.23	108.48	103.56	9.16	14.75	4.17	109.76	9.36	0.085	-3.552	0.0E+00	0
LOC112702443	49.03	54.88	55.34	17.65	14.75	18.73	2.63	2.81	2.85	1.02	0.84	1.07	2.76	0.98	0.353	-1.5	7.7E-12	1.56E-11
LOC112702444	222.39	242.9	281.45	84.83	111.88	103.44	11.92	12.43	14.5	4.88	6.35	5.89	12.95	5.71	0.441	-1.182	1.9E-35	7.67E-35
LOC112702446	349.36	268.98	258.92	105.85	136.41	138.98	18.73	13.77	13.33	6.09	7.74	7.91	15.28	7.25	0.474	-1.076	1.7E-35	7.05E-35
LOC112702449	1137.56	1520.86	1359.67	498.98	559.79	529.42	60.97	77.86	70.03	28.73	31.76	30.12	69.62	30.2	0.434	-1.205	3.4E-186	6.17E-185
LOC112702452	70.57	53.04	92.59	12.78	13	6.36	3.78	2.72	4.77	0.74	0.74	0.36	3.76	0.61	0.163	-2.615	2.9E-31	1.10E-30
LOC112702454	139.42	114.74	95.38	50.37	44	39.31	7.47	5.87	4.91	2.9	2.5	2.24	6.08	2.55	0.419	-1.256	3.3E-19	8.97E-19
LOC112702462	358.35	438.52	312.2	83.53	100	76	19.21	22.45	16.08	4.81	5.67	4.32	19.25	4.93	0.256	-1.964	9.9E-107	1.04E-105
LOC112702471	438.48	409.6	341.48	152.73	211.45	156.64	23.5	20.97	17.59	8.79	12	8.91	20.69	9.9	0.479	-1.063	1.3E-46	6.81E-46
LOC112702474	284	305	334	106	156	149	15.22	15.61	17.2	6.1	8.85	8.48	16.01	7.81	0.488	-1.036	3.7E-35	1.51E-34
LOC112702482	286.77	312.58	230.05	39.47	53.72	82.02	15.37	16	11.85	2.27	3.05	4.67	14.41	3.33	0.231	-2.113	1.2E-88	1.02E-87
LOC112702483	927.62	859.59	873.87	391.47	408.4	250.97	49.72	44.01	45.01	22.54	23.17	14.28	46.25	20	0.432	-1.21	3.2E-128	4.04E-127
LOC112702484	133.97	57.4	16.07	19.14	40.95	5	7.18	2.94	0.83	1.1	2.32	0.28	3.65	1.23	0.338	-1.565	4.5E-16	1.09E-15
LOC112702485	25	40.48	26.35	79	122.51	192.59	1.34	2.07	1.36	4.55	6.95	10.96	1.59	7.49	4.709	2.235	2.9E-51	1.64E-50
LOC112702496	114.89	141.4	116.26	28.08	34.57	20.51	6.16	7.24	5.99	1.62	1.96	1.17	6.46	1.58	0.245	-2.029	7.8E-39	3.45E-38
LOC112702503	52.42	46	68.31	16.37	17	11	2.81	2.35	3.52	0.94	0.96	0.63	2.89	0.84	0.291	-1.779	2.0E-15	4.81E-15
LOC112702512	77.47	93	80.58	27	38.55	25	4.15	4.76	4.15	1.55	2.19	1.42	4.35	1.72	0.395	-1.34	1.9E-15	4.45E-15
LOC112702513	26	57	65	1252.39	1172	1377	1.39	2.92	3.35	72.1	66.5	78.35	2.55	72.32	28.322	4.824	0.0E+00	0
LOC112702519	26	35	52	258.66	247.71	254	1.39	1.79	2.68	14.89	14.05	14.45	1.95	14.46	7.404	2.888	4.0E-130	5.13E-129
LOC112702523	89.1	104.12	64.07	161.9	161.3	216.29	4.78	5.33	3.3	9.32	9.15	12.31	4.47	10.26	2.295	1.199	2.1E-29	7.50E-29
LOC112702525	389.51	389.04	342.01	688.08	588.41	850.96	20.88	19.92	17.61	39.61	33.39	48.42	19.47	40.47	2.079	1.056	2.4E-91	2.18E-90
LOC112702532	305	354.84	549.46	124.13	137.91	126.27	16.35	18.17	28.3	7.15	7.82	7.18	20.94	7.38	0.353	-1.504	3.5E-80	2.84E-79
LOC112702535	211.88	135.74	147.51	60.99	68.77	70.15	11.36	6.95	7.6	3.51	3.9	3.99	8.64	3.8	0.44	-1.184	4.1E-24	1.27E-23
LOC112702542	117.58	86.79	92.85	55.45	34.25	30.48	6.3	4.44	4.78	3.19	1.94	1.73	5.17	2.29	0.442	-1.178	6.9E-15	1.59E-14
LOC112702552	70	67	60.51	24.5	23	13	3.75	3.43	3.12	1.41	1.3	0.74	3.43	1.15	0.335	-1.578	2.5E-15	5.84E-15
LOC112702553	8.1	25.85	8.12	89.74	103.81	143.73	0.43	1.32	0.42	5.17	5.89	8.18	0.72	6.41	8.866	3.148	2.0E-64	1.32E-63
LOC112702561	97.95	76.08	100.34	322.68	434	463.83	5.25	3.89	5.17	18.58	24.62	26.39	4.77	23.2	4.863	2.282	5.5E-158	8.42E-157
LOC112702563	229.68	155.89	158.05	75.66	69.63	73.97	12.31	7.98	8.14	4.36	3.95	4.21	9.48	4.17	0.44	-1.183	2.7E-26	8.82E-26
LOC112702564	233.13	299.11	187.07	529.17	347.56	695.8	12.5	15.31	9.63	30.47	19.72	39.59	12.48	29.93	2.398	1.262	3.2E-87	2.83E-86
LOC112702575	335.58	325.04	244.54	10	58	33	17.99	16.64	12.59	0.58	3.29	1.88	15.74	1.92	0.122	-3.038	6.1E-145	8.61E-144
LOC112702576	1037.36	1192.62	1099	471	545.04	331	55.6	61.05	56.6	27.12	30.92	18.83	57.75	25.62	0.444	-1.172	9.6E-150	1.41E-148
LOC112702584	287.07	179.74	162.71	606.66	482.26	501.01	15.39	9.2	8.38	34.93	27.36	28.51	10.99	30.27	2.754	1.462	6.1E-111	6.61E-110
LOC112702595	68	62.22	75.39	35	17.27	16	3.64	3.19	3.88	2.02	0.98	0.91	3.57	1.3	0.365	-1.454	1.9E-14	4.35E-14
LOC112702601	251.21	213.77	207.24	53.2	68.75	30.95	13.46	10.94	10.67	3.06	3.9	1.76	11.69	2.91	0.249	-2.008	1.5E-67	1.07E-66
LOC112702604	94.81	65.68	119.54	2	18	5	5.08	3.36	6.16	0.12	1.02	0.28	4.87	0.47	0.097	-3.362	6.6E-51	3.66E-50
LOC112702611	301	248.49	233	99	105.5	86	16.13	12.72	12	5.7	5.99	4.89	13.62	5.53	0.406	-1.301	1.2E-42	5.83E-42
LOC112702614	18.59	29.96	18	75.43	88.91	90.66	1	1.53	0.93	4.34	5.04	5.16	1.15	4.85	4.202	2.071	1.1E-30	4.18E-30
LOC112702615	54.08	92.75	52.41	440.89	455.14	633.46	2.9	4.75	2.7	25.38	25.82	36.04	3.45	29.08	8.429	3.075	1.3E-274	3.35E-273
LOC112702623	300.17	447.46	375.15	1003.9	1190.35	1392.45	16.09	22.91	19.32	57.8	67.54	79.23	19.44	68.19	3.508	1.811	0.0E+00	0
LOC112702631	78.03	92.59	94.84	201.58	216.93	225.92	4.18	4.74	4.88	11.61	12.31	12.85	4.6	12.26	2.664	1.414	1.9E-44	9.47E-44
LOC112702634	337.13	392.96	379.99	69.83	127.96	45	18.07	20.12	19.57	4.02	7.26	2.56	19.25	4.61	0.24	-2.061	1.6E-113	1.79E-112
LOC112702636	171	272.46	287.53	728.75	835.57	927.74	9.17	13.95	14.81	41.96	47.41	52.79	12.64	47.39	3.748	1.906	2.6E-247	6.04E-246
LOC112702638	111.36	142.59	112.2	70.5	44.62	47.8	5.97	7.3	5.78	4.06	2.53	2.72	6.35	3.1	0.489	-1.033	5.7E-15	1.31E-14
LOC112702640	229	188	196	41	53.41	27	12.27	9.62	10.09	2.36	3.03	1.54	10.66	2.31	0.217	-2.206	7.9E-70	5.77E-69
LOC112702648	706.34	867.34	890.67	273.78	317.3	257.67	37.86	44.4	45.87	15.76	18	14.66	42.71	16.14	0.378	-1.404	7.6E-153	1.13E-151
LOC112702652	159.07	111.95	139.68	39.43	63.45	44.49	8.53	5.73	7.19	2.27	3.6	2.53	7.15	2.8	0.392	-1.353	1.3E-24	4.09E-24
LOC112702667	241.25	189.63	202.12	79.97	70.97	92.89	12.93	9.71	10.41	4.6	4.03	5.29	11.02	4.64	0.421	-1.247	8.2E-33	3.19E-32
LOC112702678	226.26	139.29	194.57	42.3	74.67	49.24	12.13	7.13	10.02	2.44	4.24	2.8	9.76	3.16	0.324	-1.627	9.3E-43	4.46E-42
LOC112702679	47	37.5	59.44	166.79	55.76	47	2.52	1.92	3.06	9.6	3.16	2.67	2.5	5.14	2.057	1.041	1.3E-12	2.63E-12
LOC112702687	455.34	500.18	555.44	1154.83	828.35	1087.09	24.41	25.61	28.61	66.49	47	61.86	26.21	58.45	2.23	1.157	1.2E-149	1.81E-148
LOC112702689	100.58	122.33	116.15	40.62	62.87	51.04	5.39	6.26	5.98	2.34	3.57	2.9	5.88	2.94	0.5	-1.001	1.8E-13	3.85E-13
LOC112702699	2029.8	745.67	1279.36	4019.32	3197.45	2068.56	108.8	38.17	65.89	231.4	181.42	117.7	70.95	176.84	2.492	1.318	0.0E+00	0
LOC112702704	217.56	245.47	140.9	609.59	445.51	579.27	11.66	12.57	7.26	35.1	25.28	32.96	10.5	31.11	2.964	1.568	1.2E-125	1.46E-124
LOC112702705	261.89	240.56	244.53	106.36	127.52	88.44	14.04	12.32	12.59	6.12	7.24	5.03	12.98	6.13	0.472	-1.083	5.1E-31	1.92E-30
LOC112702707	93	41.48	44	17	20	22.66	4.98	2.12	2.27	0.98	1.13	1.29	3.12	1.13	0.363	-1.463	1.5E-12	3.05E-12
LOC112702735	65	51	54	141.64	133.73	186	3.48	2.61	2.78	8.15	7.59	10.58	2.96	8.77	2.967	1.569	1.7E-37	7.13E-37
LOC112702771	152.75	116.63	136.34	28.61	52.82	36.11	8.19	5.97	7.02	1.65	3	2.05	7.06	2.23	0.316	-1.66	2.4E-32	9.36E-32
LOC112702774	545	608.74	632.77	228.46	248.3	178	29.21	31.16	32.59	13.15	14.09	10.13	30.99	12.46	0.402	-1.315	3.8E-95	3.56E-94
LOC112702782	497.08	735.15	866.92	220.61	224.85	262.23	26.64	37.63	44.65	12.7	12.76	14.92	36.31	13.46	0.371	-1.432	2.6E-126	3.23E-125
LOC112702783	1188.8	956.32	1070.64	144.67	212.83	119.44	63.72	48.96	55.14	8.33	12.08	6.8	55.94	9.07	0.162	-2.625	0.0E+00	0
LOC112702785	58	64	65	26	32	23	3.11	3.28	3.35	1.5	1.82	1.31	3.25	1.54	0.475	-1.073	9.0E-09	1.59E-08
LOC112702789	95.39	90.45	105.45	34.76	47.51	48.82	5.11	4.63	5.43	2	2.7	2.78	5.06	2.49	0.493	-1.02	6.0E-12	1.21E-11
LOC112702793	35	52	72	20	23	27	1.88	2.66	3.71	1.15	1.3	1.54	2.75	1.33	0.484	-1.048	1.8E-07	2.98E-07
LOC112702799	508.95	631.69	482.85	244.89	244.29	235.34	27.28	32.34	24.87	14.1	13.86	13.39	28.16	13.78	0.489	-1.031	1.9E-59	1.20E-58
LOC112702805	517.21	969.61	589.44	220.89	120.21	133.87	27.72	49.64	30.36	12.72	6.82	7.62	35.91	9.05	0.252	-1.988	2.8E-198	5.34E-197
LOC112702810	454.19	406.18	348.93	49.23	63.98	88.18	24.34	20.79	17.97	2.83	3.63	5.02	21.03	3.83	0.182	-2.459	2.9E-153	4.35E-152
LOC112702814	297.81	330.92	697.07	1519.78	3668.56	3442.95	15.96	16.94	35.9	87.5	208.15	195.91	22.93	163.85	7.145	2.837	0.0E+00	0
LOC112702815	75.63	59.49	42.52	7.46	21.72	20.32	4.05	3.05	2.19	0.43	1.23	1.16	3.1	0.94	0.304	-1.72	1.3E-15	3.00E-15
LOC112702830	122.68	139.37	116.57	82.37	63.38	16.34	6.58	7.13	6	4.74	3.6	0.93	6.57	3.09	0.47	-1.088	1.0E-16	2.48E-16
LOC112702836	243.85	244.71	239.13	93.45	130.65	97	13.07	12.53	12.32	5.38	7.41	5.52	12.64	6.1	0.483	-1.05	9.3E-29	3.29E-28
LOC112702837	42.54	24.08	20.69	53.96	64.83	73.17	2.28	1.23	1.07	3.11	3.68	4.16	1.53	3.65	2.391	1.258	4.2E-12	8.53E-12
LOC112702841	292.7	372.41	220.73	130.2	113.95	105.84	15.69	19.06	11.37	7.5	6.47	6.02	15.37	6.66	0.433	-1.206	5.9E-43	2.81E-42
LOC112702844	326.09	291.66	312.23	112.32	148.49	96.09	17.48	14.93	16.08	6.47	8.43	5.47	16.16	6.79	0.42	-1.251	1.4E-47	7.54E-47
LOC112702855	36.42	38	27.1	81.63	57.27	63.64	1.95	1.95	1.4	4.7	3.25	3.62	1.77	3.86	2.183	1.126	5.1E-11	1.01E-10
LOC112702861	72.79	98.3	76.41	26.01	24.88	25.8	3.9	5.03	3.94	1.5	1.41	1.47	4.29	1.46	0.34	-1.555	1.1E-18	2.87E-18
LOC112702865	90	54	57.43	9	10	11	4.82	2.76	2.96	0.52	0.57	0.63	3.51	0.57	0.163	-2.615	4.5E-29	1.61E-28
LOC112702877	125.15	187.98	84.34	1477.96	570.77	618.79	6.71	9.62	4.34	85.09	32.38	35.21	6.89	50.89	7.387	2.885	0.0E+00	0
LOC112702880	87.92	129.07	174.89	33.14	40.52	23.83	4.71	6.61	9.01	1.91	2.3	1.36	6.78	1.86	0.274	-1.868	9.5E-37	4.02E-36
LOC112702884	127.6	0	136.01	1639.94	1375.28	1797.96	6.84	0	7	94.42	78.03	102.3	4.61	91.58	19.852	4.311	0.0E+00	0
LOC112702889	538.5	800.06	735.96	3780.29	3279.08	2838.55	28.86	40.96	37.9	217.64	186.05	161.51	35.91	188.4	5.247	2.391	0.0E+00	0
LOC112702904	637.74	838.76	639.16	7249.27	3214.56	3133.77	34.18	42.94	32.92	417.36	182.39	178.31	36.68	259.35	7.071	2.822	0.0E+00	0
LOC112702914	153	151.14	141	2283.13	1429.97	1230.93	8.2	7.74	7.26	131.45	81.13	70.04	7.73	94.21	12.182	3.607	0.0E+00	0
LOC112702920	527.97	2031.33	615.97	3215.99	1891.79	2022.98	28.3	103.99	31.72	185.15	107.34	115.11	54.67	135.87	2.485	1.313	0.0E+00	0
LOC112702922	607.29	1431.74	793.16	1568.41	2262.36	2526.62	32.55	73.3	40.85	90.3	128.36	143.77	48.9	120.81	2.471	1.305	0.0E+00	0
LOC112702944	48.75	76.86	190.51	10.76	5.58	2	2.61	3.93	9.81	0.62	0.32	0.11	5.45	0.35	0.064	-3.961	1.4E-64	9.34E-64
LOC112702947	1777.95	1888.48	2005.88	347.7	386.35	318.67	95.3	96.68	103.31	20.02	21.92	18.13	98.43	20.02	0.203	-2.297	0.0E+00	0
LOC112702963	645.58	719.35	863.73	1515.27	1310.89	1677.57	34.6	36.83	44.48	87.24	74.38	95.45	38.64	85.69	2.218	1.149	4.5E-209	9.07E-208
LOC112702980	681.65	675.93	618.41	289.82	220.04	225.08	36.54	34.6	31.85	16.69	12.48	12.81	34.33	13.99	0.408	-1.295	2.3E-102	2.34E-101
LOC112702995	501.69	429	525.64	187	215.48	178	26.89	21.96	27.07	10.77	12.23	10.13	25.31	11.04	0.436	-1.196	7.4E-68	5.22E-67
LOC112702998	379.47	187.54	229.12	99.59	125.18	111.6	20.34	9.6	11.8	5.73	7.1	6.35	13.91	6.39	0.46	-1.122	1.0E-34	4.19E-34
LOC112703014	536.31	584.07	544.8	217.98	217.79	176.7	28.75	29.9	28.06	12.55	12.36	10.05	28.9	11.65	0.403	-1.31	1.4E-88	1.21E-87
LOC112703016	121.15	121.76	99.24	975.34	971.58	1262.56	6.49	6.23	5.11	56.15	55.13	71.84	5.94	61.04	10.27	3.36	0.0E+00	0
LOC112703019	306.97	343.61	331.72	566.57	642.87	653.58	16.45	17.59	17.08	32.62	36.48	37.19	17.04	35.43	2.079	1.056	1.2E-80	9.78E-80
LOC112703023	235.24	247.6	266.67	52.24	48	24	12.61	12.68	13.73	3.01	2.72	1.37	13.01	2.37	0.182	-2.458	3.9E-96	3.68E-95
LOC112703025	902.72	798.21	892.7	316.13	401.52	274.88	48.39	40.86	45.98	18.2	22.78	15.64	45.08	18.87	0.419	-1.256	3.2E-133	4.20E-132
LOC112703029	117.9	99.47	71.77	287.48	258.3	220.14	6.32	5.09	3.7	16.55	14.66	12.53	5.04	14.58	2.895	1.533	5.8E-59	3.58E-58
LOC112703030	237	351	388	17	45	62	12.7	17.97	19.98	0.98	2.55	3.53	16.88	2.35	0.139	-2.843	1.7E-145	2.47E-144
LOC112703031	82	74	100	15	23	22	4.4	3.79	5.15	0.86	1.3	1.25	4.45	1.14	0.256	-1.968	5.2E-26	1.70E-25
LOC112703032	1110.71	864.97	1188.13	269.98	286.74	180.66	59.53	44.28	61.19	15.54	16.27	10.28	55	14.03	0.255	-1.971	8.7E-292	2.42E-290
LOC112703034	336.49	225.78	287.42	131.52	110.67	113.71	18.04	11.56	14.8	7.57	6.28	6.47	14.8	6.77	0.458	-1.128	2.9E-37	1.25E-36
LOC112703035	96.13	114.25	84.86	39.44	39.56	43	5.15	5.85	4.37	2.27	2.24	2.45	5.12	2.32	0.453	-1.143	2.1E-14	4.79E-14
LOC112703046	82	42	37	3	20	3	4.4	2.15	1.91	0.17	1.13	0.17	2.82	0.49	0.174	-2.525	1.1E-22	3.31E-22
LOC112703052	111.58	209.06	146.17	0	3.23	2.06	5.98	10.7	7.53	0	0.18	0.12	8.07	0.1	0.012	-6.334	3.2E-121	3.80E-120
LOC112703053	76	150.7	94.11	6.04	44.59	13	4.07	7.71	4.85	0.35	2.53	0.74	5.54	1.21	0.218	-2.2	3.7E-37	1.57E-36
LOC112703058	796.86	424.84	679.04	96.79	149.03	107.46	42.71	21.75	34.97	5.57	8.46	6.11	33.14	6.71	0.203	-2.304	2.6E-219	5.53E-218
LOC112703076	79.52	46.64	70.76	31.78	24.77	14	4.26	2.39	3.64	1.83	1.41	0.8	3.43	1.35	0.393	-1.349	1.2E-12	2.59E-12
LOC112703078	123.34	113.8	133.13	51	59.04	36.69	6.61	5.83	6.86	2.94	3.35	2.09	6.43	2.79	0.434	-1.204	7.1E-19	1.88E-18
LOC112703086	890.69	1096.63	867.96	248.56	291.41	253.72	47.74	56.14	44.7	14.31	16.53	14.44	49.53	15.09	0.305	-1.714	9.9E-219	2.06E-217
LOC112703091	158.2	176	157	21	44	35	8.48	9.01	8.09	1.21	2.5	1.99	8.53	1.9	0.223	-2.166	6.1E-55	3.60E-54
LOC112703095	88.04	117.63	115.59	553.25	615.39	769.03	4.72	6.02	5.95	31.85	34.92	43.76	5.56	36.84	6.623	2.727	1.8E-303	5.20E-302
LOC112703099	69.95	55	65.13	6	10	16	3.75	2.82	3.35	0.35	0.57	0.91	3.31	0.61	0.184	-2.438	2.7E-25	8.56E-25
LOC112703113	3299.41	4183.16	4127.34	7736.09	8139.13	10091	176.85	214.15	212.57	445.39	461.8	574.18	201.19	493.79	2.454	1.295	0.0E+00	0
LOC112703125	167.14	94.68	98.06	40	45.95	67.71	8.96	4.85	5.05	2.3	2.61	3.85	6.29	2.92	0.464	-1.106	3.4E-16	8.15E-16
LOC112703128	73.47	56.87	41	164.22	120.59	168.45	3.94	2.91	2.11	9.45	6.84	9.58	2.99	8.62	2.887	1.53	7.9E-36	3.29E-35
LOC112703132	32.44	25	46	39.92	66.41	119.47	1.74	1.28	2.37	2.3	3.77	6.8	1.8	4.29	2.388	1.256	3.9E-14	8.66E-14
LOC112703142	6128.92	7565.08	8257.36	1017.04	1471.33	1376.15	328.51	387.28	425.27	58.55	83.48	78.3	380.35	73.44	0.193	-2.373	0.0E+00	0
LOC112703143	220.22	257.65	183.33	88.3	50.25	69.34	11.8	13.19	9.44	5.08	2.85	3.95	11.48	3.96	0.345	-1.535	2.2E-46	1.14E-45
LOC112703144	2044.86	2431.06	2095.61	676.62	708.64	719.76	109.6	124.45	107.93	38.96	40.21	40.95	113.99	40.04	0.351	-1.509	0.0E+00	0
LOC112703148	336.97	305.07	398.31	96.35	168.52	137.81	18.06	15.62	20.51	5.55	9.56	7.84	18.06	7.65	0.424	-1.24	4.6E-52	2.62E-51
LOC112703154	724.45	493.81	620.84	2002.13	1804.79	1616.64	38.83	25.28	31.97	115.27	102.4	91.99	32.03	103.22	3.223	1.688	0.0E+00	0
LOC112703157	688.55	735.5	526.47	296.79	263	138.42	36.91	37.65	27.11	17.09	14.92	7.88	33.89	13.3	0.392	-1.35	1.1E-107	1.14E-106
LOC112703167	71	85	103	145.55	165	222.22	3.81	4.35	5.3	8.38	9.36	12.64	4.49	10.13	2.257	1.174	3.4E-28	1.18E-27
LOC112703169	140	132	238	334	318.44	375.77	7.5	6.76	12.26	19.23	18.07	21.38	8.84	19.56	2.213	1.146	2.8E-50	1.54E-49
LOC112703190	353.41	465.38	720.37	1106.39	993.91	948.87	18.94	23.82	37.1	63.7	56.39	53.99	26.62	58.03	2.18	1.124	4.0E-141	5.52E-140
LOC112703208	15	11	8	61.14	81	91.44	0.8	0.56	0.41	3.52	4.6	5.2	0.59	4.44	7.525	2.912	1.5E-41	6.99E-41
LOC112703214	261.29	326.57	436.22	545.51	650.3	741.67	14	16.72	22.47	31.41	36.9	42.2	17.73	36.84	2.078	1.055	2.3E-83	1.97E-82
LOC112703219	340.3	363.88	484.05	141.72	187.52	161.92	18.24	18.63	24.93	8.16	10.64	9.21	20.6	9.34	0.453	-1.142	3.9E-52	2.18E-51
LOC112703220	79.9	72.26	112.17	20.26	30.77	28.8	4.28	3.7	5.78	1.17	1.75	1.64	4.59	1.52	0.331	-1.593	1.4E-20	3.84E-20
LOC112703222	206.05	159.98	222.24	47	53.7	29.66	11.04	8.19	11.45	2.71	3.05	1.69	10.23	2.48	0.243	-2.042	1.0E-60	6.72E-60
LOC112703229	249.44	256.86	281.95	116.27	148.97	87.83	13.37	13.15	14.52	6.69	8.45	5	13.68	6.71	0.491	-1.027	6.2E-30	2.24E-29
LOC112703235	136.64	135.27	133.68	62.42	55.26	57.17	7.32	6.92	6.88	3.59	3.14	3.25	7.04	3.33	0.473	-1.081	1.1E-17	2.88E-17
LOC112703239	1030.18	872.15	944.73	2757.44	1504.73	1083.39	55.22	44.65	48.66	158.75	85.38	61.65	49.51	101.93	2.059	1.042	4.3E-205	8.49E-204
LOC112703245	4244.68	4932.75	5016.21	1875.12	2359.61	2144.39	227.51	252.52	258.35	107.96	133.88	122.02	246.13	121.29	0.493	-1.021	0.0E+00	0
LOC112703257	115.87	102.27	80.62	323.82	386.51	295.5	6.21	5.24	4.15	18.64	21.93	16.81	5.2	19.13	3.678	1.879	7.0E-102	7.01E-101
LOC112703260	43.4	74.28	74.1	528.16	682.05	1003.11	2.33	3.8	3.82	30.41	38.7	57.08	3.32	42.06	12.682	3.665	0.0E+00	0
LOC112703265	237.39	247.21	190	453.45	555.02	646.36	12.72	12.66	9.79	26.11	31.49	36.78	11.72	31.46	2.684	1.424	1.5E-110	1.59E-109
LOC112703299	121.61	132.63	36.31	37.78	53.9	7	6.52	6.79	1.87	2.18	3.06	0.4	5.06	1.88	0.372	-1.428	2.2E-19	6.02E-19
LOC112703305	24	50.16	48	152.2	88.37	118.42	1.29	2.57	2.47	8.76	5.01	6.74	2.11	6.84	3.24	1.696	6.6E-33	2.58E-32
LOC112703309	122.71	225.35	226.94	736.83	653.83	624.18	6.58	11.54	11.69	42.42	37.1	35.52	9.94	38.35	3.859	1.948	3.8E-208	7.49E-207
LOC112703311	287.82	260.57	240.41	114.48	113.6	65.17	15.43	13.34	12.38	6.59	6.45	3.71	13.72	5.58	0.407	-1.297	7.8E-43	3.72E-42
LOC112703313	306	258	211	768.75	570.54	795	16.4	13.21	10.87	44.26	32.37	45.24	13.49	40.62	3.011	1.59	1.8E-165	2.86E-164
LOC112703314	547	475.77	679.5	57	101.31	56	29.32	24.36	35	3.28	5.75	3.19	29.56	4.07	0.138	-2.859	3.4E-252	8.23E-251
LOC112703315	89	71	114	35	51	36	4.77	3.63	5.87	2.02	2.89	2.05	4.76	2.32	0.488	-1.036	1.4E-11	2.73E-11
LOC112703316	136	111	55	22	90	24	7.29	5.68	2.83	1.27	5.11	1.37	5.27	2.58	0.491	-1.028	1.2E-12	2.61E-12
LOC112703318	3296.54	3276.77	3426.27	1482.16	1617.91	1395.21	176.69	167.75	176.46	85.33	91.8	79.39	173.63	85.51	0.492	-1.022	2.0E-307	5.87E-306
LOC112703319	399.15	396.77	424.4	164.45	193.87	134.75	21.39	20.31	21.86	9.47	11	7.67	21.19	9.38	0.443	-1.175	7.3E-56	4.34E-55
LOC112703320	118.48	59.53	76.47	11	16	12	6.35	3.05	3.94	0.63	0.91	0.68	4.45	0.74	0.166	-2.587	1.4E-35	5.75E-35
LOC112703322	64.66	32.55	85.7	28	25.4	22.07	3.47	1.67	4.41	1.61	1.44	1.26	3.18	1.44	0.451	-1.148	2.0E-09	3.72E-09
LOC112703341	397.98	389.91	361.86	149.84	204.35	148.22	21.33	19.96	18.64	8.63	11.59	8.43	19.98	9.55	0.478	-1.065	3.8E-45	1.89E-44
LOC112703343	306	323	309	99	133	95	16.4	16.54	15.91	5.7	7.55	5.41	16.28	6.22	0.382	-1.388	6.1E-56	3.64E-55
LOC112703347	63	81.94	72.6	32	30.44	21.23	3.38	4.19	3.74	1.84	1.73	1.21	3.77	1.59	0.423	-1.243	3.1E-12	6.44E-12
LOC112703378	42	49.92	59	77	83	148.3	2.25	2.56	3.04	4.43	4.71	8.44	2.62	5.86	2.239	1.163	9.7E-17	2.39E-16
LOC112703393	564.89	1105.04	993.95	1699.81	1534.09	2011.38	30.28	56.57	51.19	97.86	87.04	114.45	46.01	99.78	2.169	1.117	6.0E-227	1.29E-225
LOC112703396	97.67	214.72	154.68	723.62	610.24	1045.65	5.24	10.99	7.97	41.66	34.62	59.5	8.07	45.26	5.611	2.488	0.0E+00	0
LOC112703397	397.99	330.65	366.36	126.62	140.5	90.77	21.33	16.93	18.87	7.29	7.97	5.16	19.04	6.81	0.357	-1.484	1.5E-71	1.10E-70
LOC112703398	161.8	141.86	125.98	22.28	27.48	43.21	8.67	7.26	6.49	1.28	1.56	2.46	7.47	1.77	0.236	-2.081	4.9E-46	2.48E-45
LOC112703406	632.53	539.83	461.3	48.15	83.63	44.45	33.9	27.64	23.76	2.77	4.74	2.53	28.43	3.35	0.118	-3.087	1.9E-261	4.73E-260
LOC112703411	871.06	899.04	708.81	131.16	161.27	136.11	46.69	46.02	36.51	7.55	9.15	7.74	43.07	8.15	0.189	-2.403	2.2E-297	6.28E-296
LOC112703412	90.09	88.51	98.04	37.4	46	37.51	4.83	4.53	5.05	2.15	2.61	2.13	4.8	2.3	0.478	-1.064	3.6E-12	7.45E-12
LOC112703413	895.09	965.31	1019.21	187.78	256.57	243.58	47.98	49.42	52.49	10.81	14.56	13.86	49.96	13.08	0.262	-1.934	2.2E-260	5.53E-259
LOC112703414	376.48	336.93	367.49	74	119	92.64	20.18	17.25	18.93	4.26	6.75	5.27	18.79	5.43	0.289	-1.792	5.6E-92	5.17E-91
LOC112703416	131.21	167.21	163.52	446.79	362.77	410.36	7.03	8.56	8.42	25.72	20.58	23.35	8	23.22	2.901	1.536	3.0E-92	2.72E-91
LOC112703419	989.95	941.89	1067.56	216.02	271.58	213.11	53.06	48.22	54.98	12.44	15.41	12.13	52.09	13.33	0.256	-1.967	8.6E-277	2.29E-275
LOC112703423	186.09	202.63	189.8	85.74	119.96	53.89	9.97	10.37	9.78	4.94	6.81	3.07	10.04	4.94	0.492	-1.023	2.0E-22	5.90E-22
LOC112703424	178.9	38.91	102.68	265.91	461.22	700.95	9.59	1.99	5.29	15.31	26.17	39.88	5.62	27.12	4.823	2.27	2.8E-182	4.92E-181
LOC112703443	151.85	201.75	193.91	26.93	45	23	8.14	10.33	9.99	1.55	2.55	1.31	9.49	1.8	0.19	-2.395	7.8E-69	5.56E-68
LOC112703445	136.66	121.48	103.42	18.16	38.21	23.5	7.32	6.22	5.33	1.05	2.17	1.34	6.29	1.52	0.242	-2.049	2.2E-38	9.46E-38
LOC112703449	694.64	344.62	589.98	0	17.03	11.58	37.23	17.64	30.39	0	0.97	0.66	28.42	0.54	0.019	-5.709	0.0E+00	0
LOC112703462	98	98.96	86.97	26	44	37	5.25	5.07	4.48	1.5	2.5	2.11	4.93	2.04	0.413	-1.276	4.5E-16	1.09E-15
LOC112703467	193.45	245.51	187.84	54.96	59	52	10.37	12.57	9.67	3.16	3.35	2.96	10.87	3.16	0.29	-1.784	3.8E-54	2.21E-53
LOC112703470	317.62	454.63	434	1910.67	1558.95	1686.02	17.02	23.27	22.35	110	88.45	95.94	20.88	98.13	4.7	2.233	0.0E+00	0
LOC112703471	491.76	332.13	385.96	149.81	144.35	112.87	26.36	17	19.88	8.63	8.19	6.42	21.08	7.75	0.367	-1.444	1.8E-75	1.36E-74
LOC112703486	371.72	233.53	309.42	845.47	496.75	632.39	19.92	11.96	15.94	48.68	28.18	35.98	15.94	37.61	2.36	1.239	1.3E-105	1.37E-104
LOC112703511	151.66	100.82	142.48	29	61	30.85	8.13	5.16	7.34	1.67	3.46	1.76	6.88	2.3	0.334	-1.582	1.1E-29	4.07E-29
LOC112703513	81.47	70.64	75.96	11.31	15.23	11	4.37	3.62	3.91	0.65	0.86	0.63	3.97	0.71	0.18	-2.475	1.1E-30	4.17E-30
LOC112703515	143	146	160	80	64.04	50.05	7.66	7.47	8.24	4.61	3.63	2.85	7.79	3.7	0.475	-1.075	4.5E-19	1.21E-18
LOC112703526	577.18	537.02	575.07	220.16	231.22	247.95	30.94	27.49	29.62	12.68	13.12	14.11	29.35	13.3	0.453	-1.142	1.5E-72	1.13E-71
LOC112703527	36326.6	58678.3	39099.9	107654	70924.3	81579	1947.07	3003.92	2013.73	6197.97	4024.1	4641.88	2321.57	4954.65	2.134	1.094	0.0E+00	0
LOC112703534	4943.19	11478.1	6390.69	29697.5	20448.5	19767.7	264.95	587.6	329.13	1709.77	1160.2	1124.79	393.89	1331.59	3.381	1.757	0.0E+00	0
LOC112703535	141.7	38.84	92.22	12	38	16	7.6	1.99	4.75	0.69	2.16	0.91	4.78	1.25	0.262	-1.931	4.0E-27	1.34E-26
LOC112703541	2460.38	3995.89	2997.05	9031.81	8816.55	8524.72	131.87	204.56	154.35	519.99	500.23	485.06	163.59	501.76	3.067	1.617	0.0E+00	0
LOC112703547	2	0	0	44	81.85	136.56	0.11	0	0	2.53	4.64	7.77	0.04	4.98	135.818	7.086	9.7E-82	8.03E-81
LOC112703549	270.39	307.83	247.85	1260.77	726.07	668.4	14.49	15.76	12.76	72.59	41.2	38.03	14.34	50.61	3.53	1.82	3.8E-246	9.00E-245
LOC112703555	46.14	64.93	54.02	20.98	20.29	13.94	2.47	3.32	2.78	1.21	1.15	0.79	2.86	1.05	0.368	-1.444	9.4E-12	1.90E-11
LOC112703556	57.45	81.63	114.16	21.32	33.79	20.39	3.08	4.18	5.88	1.23	1.92	1.16	4.38	1.44	0.328	-1.608	7.4E-20	2.04E-19
LOC112703563	186	293.58	313.83	498.96	822.76	595.76	9.97	15.03	16.16	28.73	46.68	33.9	13.72	36.44	2.656	1.409	9.6E-125	1.18E-123
LOC112703564	981.41	1716.06	1620.88	3012.46	2586.82	2907.92	52.6	87.85	83.48	173.44	146.77	165.46	74.64	161.89	2.169	1.117	0.0E+00	0
LOC112703576	114	107	104	30	33	27	6.11	5.48	5.36	1.73	1.87	1.54	5.65	1.71	0.303	-1.721	9.2E-28	3.17E-27
LOC112703585	14	247.76	99.7	436.9	195.91	185	0.75	12.68	5.13	25.15	11.12	10.53	6.19	15.6	2.522	1.334	2.2E-50	1.20E-49
LOC112703588	563.77	560.67	623.75	159.01	249.14	247.58	30.22	28.7	32.12	9.15	14.14	14.09	30.35	12.46	0.411	-1.284	6.4E-90	5.72E-89
LOC112703596	1341.06	1578.5	1359.84	350.21	504.23	575.35	71.88	80.81	70.03	20.16	28.61	32.74	74.24	27.17	0.366	-1.45	1.8E-268	4.54E-267
LOC112703605	91.36	73.39	87.87	18	39	40	4.9	3.76	4.53	1.04	2.21	2.28	4.4	1.84	0.419	-1.254	4.1E-14	9.24E-14
LOC112703606	536.96	485.55	354	115.66	163.69	254.91	28.78	24.86	18.23	6.66	9.29	14.5	23.96	10.15	0.424	-1.239	6.5E-68	4.59E-67
LOC112703608	71	74.33	65	27	29.75	30	3.81	3.81	3.35	1.55	1.69	1.71	3.66	1.65	0.451	-1.148	1.4E-10	2.68E-10
LOC112703610	181.42	247.42	290.43	89	104.47	66	9.72	12.67	14.96	5.12	5.93	3.76	12.45	4.94	0.397	-1.335	4.3E-41	1.97E-40
LOC112703611	360.68	316.67	297.61	4616.31	5908.49	6416.03	19.33	16.21	15.33	265.78	335.24	365.07	16.96	322.03	18.991	4.247	0.0E+00	0
LOC112703613	4883.48	5595.18	5467.94	1346.9	1392.5	1065.98	261.75	286.43	281.61	77.55	79.01	60.65	276.6	72.4	0.262	-1.934	0.0E+00	0
LOC112703616	96.09	108.43	110.9	27.63	43.09	27.5	5.15	5.55	5.71	1.59	2.44	1.56	5.47	1.86	0.341	-1.554	3.2E-23	9.72E-23
LOC112703620	372.4	327.39	317.23	126.41	131.09	97.81	19.96	16.76	16.34	7.28	7.44	5.57	17.69	6.76	0.382	-1.387	2.1E-60	1.33E-59
LOC112703629	53.39	105.38	97.11	27.84	27	32	2.86	5.39	5	1.6	1.53	1.82	4.42	1.65	0.374	-1.42	5.3E-17	1.32E-16
LOC112703631	54	54	61	5	15	6	2.89	2.76	3.14	0.29	0.85	0.34	2.93	0.49	0.168	-2.57	2.7E-24	8.45E-24
LOC112703633	524.57	530.14	849.16	1788.46	1050.91	1907.3	28.12	27.14	43.73	102.97	59.63	108.53	33	90.38	2.739	1.454	0.0E+00	0
LOC112703640	100.92	24.21	34.52	2	4	1.82	5.41	1.24	1.78	0.12	0.23	0.1	2.81	0.15	0.053	-4.228	2.0E-35	8.46E-35
LOC112703650	121.88	64.65	86.83	31.05	35.05	22.77	6.53	3.31	4.47	1.79	1.99	1.3	4.77	1.69	0.355	-1.494	2.0E-19	5.33E-19
LOC112703652	9162.53	6911.28	10165.4	3113.74	3417.79	2140.33	491.1	353.81	523.54	179.27	193.92	121.79	456.15	164.99	0.362	-1.467	0.0E+00	0
LOC112703672	72.98	93.37	94.59	0	59.88	42.17	3.91	4.78	4.87	0	3.4	2.4	4.52	1.93	0.428	-1.225	2.2E-14	4.88E-14
LOC112703696	1090	1055.5	1085.5	490	503.5	475.5	58.42	54.03	55.91	28.21	28.57	27.06	56.12	27.95	0.498	-1.006	3.1E-112	3.47E-111
LOC112703701	79.91	85.51	117.86	591.41	676.45	543.03	4.28	4.38	6.07	34.05	38.38	30.9	4.91	34.44	7.015	2.81	7.6E-294	2.15E-292
LOC112703705	0.06	0.01	0.01	0.01	616.83	641.83	0	0	0	0	35	36.52	0	23.84	23840	14.541	0.0E+00	0
LOC112703706	42	56	52	145	130	127	2.25	2.87	2.68	8.35	7.38	7.23	2.6	7.65	2.944	1.558	1.1E-32	4.42E-32
LOC112703707	613.7	782.05	882.75	1315.65	1523.29	1661.74	32.89	40.04	45.46	75.75	86.43	94.55	39.46	85.58	2.169	1.117	8.2E-199	1.56E-197
LOC112703712	184.42	138.04	1655.98	279.24	216.19	175.77	9.88	7.07	85.29	16.08	12.27	10	34.08	12.78	0.375	-1.415	1.6E-118	1.82E-117
LOC112703716	2.37	0.68	1.39	139.83	133.77	0.14	0.13	0.03	0.07	8.05	7.59	0.01	0.08	5.22	68.043	6.088	2.4E-79	1.91E-78
LOC112703717	100.13	70.5	57.39	124.19	178.01	144.31	5.37	3.61	2.96	7.15	10.1	8.21	3.98	8.49	2.132	1.092	1.6E-21	4.64E-21
LOC112703729	408.5	101.5	258	1	61	12	21.9	5.2	13.29	0.06	3.46	0.68	13.46	1.4	0.104	-3.266	5.3E-133	6.84E-132
LOC112703736	305	230.11	302.81	107	138	36.89	16.35	11.78	15.6	6.16	7.83	2.1	14.58	5.36	0.368	-1.442	3.1E-53	1.79E-52
LOC112703750	181.5	32.5	65.5	1	36.5	3.5	9.73	1.66	3.37	0.06	2.07	0.2	4.92	0.78	0.158	-2.663	4.3E-41	2.00E-40
LOC112703761	0	0	339.96	0	0	805.64	0	0	17.51	0	0	45.84	5.84	15.28	2.618	1.388	2.5E-51	1.39E-50
LOC112703770	102.05	45.28	1510.31	31.86	30.92	23.51	5.47	2.32	77.78	1.83	1.75	1.34	28.52	1.64	0.057	-4.12	0.0E+00	0
LOC112703773	1528	107.18	107.7	67.21	76.72	73.26	81.9	5.49	5.55	3.87	4.35	4.17	30.98	4.13	0.133	-2.907	1.6E-264	4.03E-263
LOC112703775	97.5	83	58	21	23	18	5.23	4.25	2.99	1.21	1.3	1.02	4.16	1.18	0.283	-1.821	5.6E-22	1.63E-21
LOC112703782	91	89.01	0	0	6.31	69	4.88	4.56	0	0	0.36	3.93	3.15	1.43	0.454	-1.138	2.4E-09	4.39E-09
LOC112703784	512.04	629.19	610.77	1802.48	1767.62	2039.39	27.44	32.21	31.46	103.77	100.29	116.04	30.37	106.7	3.513	1.813	0.0E+00	0
LOC112703795	114.94	116.62	164.21	343.03	335.1	293.21	6.16	5.97	8.46	19.75	19.01	16.68	6.86	18.48	2.693	1.429	1.1E-66	7.56E-66
LOC112703802	62.39	94.01	135	30	40	0	3.34	4.81	6.95	1.73	2.27	0	5.03	1.33	0.265	-1.916	8.5E-29	3.01E-28
LOC112703806	51.93	81.47	57.48	29.6	0	20.74	2.78	4.17	2.96	1.7	0	1.18	3.3	0.96	0.291	-1.783	1.0E-17	2.57E-17
LOC112703812	19	34	58.01	108	113.88	96	1.02	1.74	2.99	6.22	6.46	5.46	1.92	6.05	3.155	1.658	1.3E-28	4.64E-28
LOC112703813	819.54	789.47	857.16	317.9	389.53	239.8	43.93	40.42	44.15	18.3	22.1	13.64	42.83	18.01	0.421	-1.25	4.6E-126	5.70E-125
LOC112703815	321	312	314	95	0	86	17.21	15.97	16.17	5.47	0	4.89	16.45	3.45	0.21	-2.252	3.3E-109	3.58E-108
LOC112703816	113	104.87	105	520.81	647.64	582.86	6.06	5.37	5.41	29.98	36.75	33.16	5.61	33.3	5.932	2.568	1.7E-257	4.15E-256
LOC112703818	27.57	41.27	66.15	106.95	128.01	88.09	1.48	2.11	3.41	6.16	7.26	5.01	2.33	6.14	2.633	1.397	1.1E-22	3.23E-22
LOC112703819	139.5	70	116.5	20.5	28.5	4	7.48	3.58	6	1.18	1.62	0.23	5.69	1.01	0.178	-2.493	1.3E-43	6.08E-43
LOC112703821	109.36	127.01	90.18	23.79	23.79	18.86	5.86	6.5	4.64	1.37	1.35	1.07	5.67	1.26	0.223	-2.165	3.9E-37	1.66E-36
LOC112703831	7931.95	10821.5	11286.7	3787.86	4096.05	4585.39	425.15	553.99	581.29	218.08	232.4	260.91	520.14	237.13	0.456	-1.133	0.0E+00	0
LOC112703834	89.82	87.38	96.17	29.98	45.33	25.78	4.81	4.47	4.95	1.73	2.57	1.47	4.74	1.92	0.405	-1.302	3.4E-16	8.26E-16
LOC112703903	15	31	20	89	134	145	0.8	1.59	1.03	5.12	7.6	8.25	1.14	6.99	6.132	2.616	8.1E-58	4.96E-57
LOC112703908	5.42	11	14.17	104.76	135.55	146.75	0.29	0.56	0.73	6.03	7.69	8.35	0.53	7.36	13.968	3.804	1.0E-86	8.98E-86
LOC112703926	15	24	17	161	164	158.62	0.8	1.23	0.88	9.27	9.31	9.03	0.97	9.2	9.488	3.246	1.1E-93	1.02E-92
LOC112703932	78.6	71.77	59.54	23.46	31.14	17	4.21	3.67	3.07	1.35	1.77	0.97	3.65	1.36	0.374	-1.421	2.7E-14	5.97E-14
LOC112703972	146.68	144.35	129.27	32.32	33.5	29.93	7.86	7.39	6.66	1.86	1.9	1.7	7.3	1.82	0.249	-2.005	5.1E-43	2.47E-42
LOC112703976	29.98	44.39	61.99	219.44	126.23	149.19	1.61	2.27	3.19	12.63	7.16	8.49	2.36	9.43	4	2	9.5E-56	5.64E-55
LOC112704096	120	153.64	127	32	45	36	6.43	7.87	6.54	1.84	2.55	2.05	6.95	2.15	0.309	-1.694	5.1E-33	2.01E-32
LOC112704101	49.66	74.13	36.32	17	12.6	2.08	2.66	3.79	1.87	0.98	0.71	0.12	2.77	0.6	0.218	-2.201	2.2E-19	5.85E-19
LOC112704108	127.41	80.69	67.75	378.85	588.21	710.19	6.83	4.13	3.49	21.81	33.37	40.41	4.82	31.86	6.615	2.726	2.0E-264	5.13E-263
LOC112704146	113.83	544.93	120.71	84.96	69.91	63	6.1	27.9	6.22	4.89	3.97	3.58	13.41	4.15	0.309	-1.693	8.9E-63	5.86E-62
LOC112704166	81	87	94	30	37	29	4.34	4.45	4.84	1.73	2.1	1.65	4.54	1.83	0.402	-1.315	1.1E-15	2.53E-15
LOC112704541	73.11	57.41	45.42	19.74	27.24	16.49	3.92	2.94	2.34	1.14	1.55	0.94	3.07	1.21	0.395	-1.342	1.8E-11	3.62E-11
LOC112704557	291	298	224	102	135	118	15.6	15.26	11.54	5.87	7.66	6.71	14.13	6.75	0.477	-1.067	9.8E-33	3.83E-32
LOC112704574	91.28	96.88	95.1	13.88	34.45	6.19	4.89	4.96	4.9	0.8	1.95	0.35	4.92	1.03	0.21	-2.25	7.1E-34	2.84E-33
LOC112704728	28.3	22	119	384.48	698.81	915.4	1.52	1.13	6.13	22.14	39.65	52.09	2.93	37.96	12.97	3.697	0.0E+00	0
LOC112704933	574.87	620.47	584.4	191.95	257.67	247.48	30.81	31.76	30.1	11.05	14.62	14.08	30.89	13.25	0.429	-1.221	9.8E-85	8.39E-84
LOC112704968	496.52	573.95	438.7	200.21	238.66	213.1	26.61	29.38	22.59	11.53	13.54	12.13	26.19	12.4	0.473	-1.079	9.1E-60	5.75E-59
LOC112705045	298.92	377.04	495.63	54.1	134.26	49.62	16.02	19.3	25.53	3.11	7.62	2.82	20.28	4.52	0.223	-2.167	1.4E-127	1.81E-126
LOC112705061	305	406.37	441.88	1995.01	2187.81	1694.74	16.35	20.8	22.76	114.86	124.13	96.43	19.97	111.81	5.599	2.485	0.0E+00	0
LOC112705086	31.79	32.09	29.99	86.72	100.63	106.92	1.7	1.64	1.54	4.99	5.71	6.08	1.63	5.59	3.439	1.782	5.8E-29	2.06E-28
LOC112705153	51.49	56.45	60.11	26.04	20.29	18.16	2.76	2.89	3.1	1.5	1.15	1.03	2.92	1.23	0.421	-1.25	9.1E-10	1.69E-09
LOC112705224	3066.32	1039.27	1553.77	460.63	977.15	359.37	164.35	53.2	80.02	26.52	55.44	20.45	99.19	34.14	0.344	-1.539	0.0E+00	0
LOC112705235	21	32.52	9.42	33	39	80.79	1.13	1.66	0.49	1.9	2.21	4.6	1.09	2.9	2.655	1.409	9.4E-12	1.90E-11
LOC112705279	65.24	78.33	63.8	22.8	36.78	20.04	3.5	4.01	3.29	1.31	2.09	1.14	3.6	1.51	0.42	-1.25	1.2E-11	2.39E-11
LOC112705298	43	45.38	41	91	92.93	110.44	2.3	2.32	2.11	5.24	5.27	6.28	2.24	5.6	2.495	1.319	3.3E-19	8.92E-19
LOC112705320	7784.35	7947.89	8241.58	1886.21	1589.09	1558.5	417.23	406.88	424.46	108.59	90.16	88.68	416.19	95.81	0.23	-2.119	0.0E+00	0
LOC112705329	187	175	179	68	84	92	10.02	8.96	9.22	3.91	4.77	5.23	9.4	4.64	0.493	-1.02	6.1E-21	1.73E-20
LOC112705384	1336.2	1262.84	1306.11	530.3	498.43	402.28	71.62	64.65	67.27	30.53	28.28	22.89	67.85	27.23	0.401	-1.317	1.8E-210	3.60E-209
LOC112705392	313.92	274.34	313.74	1156.15	1144.34	1075.76	16.83	14.04	16.16	66.56	64.93	61.21	15.68	64.23	4.097	2.035	0.0E+00	0
LOC112705427	127.88	138.26	155.62	35.33	53.41	39.95	6.85	7.08	8.01	2.03	3.03	2.27	7.31	2.44	0.334	-1.582	1.2E-31	4.52E-31
LOC112705443	84	85	78	20	29	11	4.5	4.35	4.02	1.15	1.65	0.63	4.29	1.14	0.267	-1.908	1.3E-24	4.20E-24
LOC112705467	57.47	66.53	78.51	26.25	12.32	10.4	3.08	3.41	4.04	1.51	0.7	0.59	3.51	0.93	0.266	-1.911	3.3E-20	9.26E-20
LOC112705505	410.52	410.98	527.91	155.41	257	187	22	21.04	27.19	8.95	14.58	10.64	23.41	11.39	0.487	-1.039	1.2E-50	6.84E-50
LOC112705510	276.99	195.43	190.47	0	0	0	14.85	10	9.81	0	0	0	11.55	0	0	-13.496	1.4E-183	2.51E-182
LOC112705518	528.79	496.43	477.13	192.58	250.43	211.32	28.34	25.41	24.57	11.09	14.21	12.02	26.11	12.44	0.477	-1.069	1.9E-58	1.15E-57
LOC112705521	108.81	40	52	6	8	15.82	5.83	2.05	2.68	0.35	0.45	0.9	3.52	0.57	0.161	-2.635	4.5E-29	1.61E-28
LOC112705552	214.3	247.39	233.38	85.05	68.23	60.28	11.49	12.66	12.02	4.9	3.87	3.43	12.06	4.07	0.337	-1.568	3.0E-50	1.62E-49
LOC112705555	103.61	77.2	109.71	0	2.31	3	5.55	3.95	5.65	0	0.13	0.17	5.05	0.1	0.02	-5.658	2.3E-73	1.76E-72
LOC112705564	67.67	60.08	54.66	12.45	27.92	31.82	3.63	3.08	2.82	0.72	1.58	1.81	3.18	1.37	0.431	-1.213	2.9E-10	5.42E-10
LOC112705571	86.59	75.08	95.66	8.99	3.4	2.08	4.64	3.84	4.93	0.52	0.19	0.12	4.47	0.28	0.062	-4.014	7.9E-54	4.56E-53
LOC112705587	816.35	865.22	967.14	305.77	459.63	342.99	43.76	44.29	49.81	17.6	26.08	19.52	45.95	21.07	0.458	-1.125	4.5E-113	5.01E-112
LOC112705593	133.48	87.47	115.42	17.58	30.89	6.55	7.15	4.48	5.94	1.01	1.75	0.37	5.86	1.04	0.178	-2.489	7.0E-45	3.47E-44
LOC112705597	712.39	757.82	606.72	1894.89	2056.26	2986.33	38.18	38.8	31.25	109.09	116.67	169.92	36.08	131.89	3.656	1.87	0.0E+00	0
LOC112705599	741.22	762.62	770.92	220.01	272.68	146.3	39.73	39.04	39.7	12.67	15.47	8.32	39.49	12.15	0.308	-1.7	1.0E-174	1.72E-173
LOC112705601	1346.77	2033.16	1716.77	125.85	209.17	135.8	72.19	104.08	88.42	7.25	11.87	7.73	88.23	8.95	0.101	-3.301	0.0E+00	0
LOC112705607	369.49	206.18	279.24	8.45	12.29	2.34	19.8	10.55	14.38	0.49	0.7	0.13	14.91	0.44	0.03	-5.083	4.6E-201	8.86E-200
LOC112705609	121.11	106.42	101.93	43.53	44.79	36.99	6.49	5.45	5.25	2.51	2.54	2.1	5.73	2.38	0.416	-1.266	2.8E-18	7.23E-18
LOC112705611	132.31	109.73	151.54	19.31	18.17	8	7.09	5.62	7.8	1.11	1.03	0.46	6.84	0.87	0.127	-2.98	6.9E-63	4.55E-62
LOC112705613	304.46	396.14	369.69	901.06	667.37	800.46	16.32	20.28	19.04	51.88	37.87	45.55	18.55	45.1	2.432	1.282	7.0E-140	9.63E-139
LOC112705622	203.62	206.4	182.88	70	51.51	44.87	10.91	10.57	9.42	4.03	2.92	2.55	10.3	3.17	0.307	-1.702	2.8E-48	1.49E-47
LOC112705630	150.31	208.41	182.49	52.64	39.68	18.94	8.06	10.67	9.4	3.03	2.25	1.08	9.38	2.12	0.226	-2.145	7.2E-60	4.55E-59
LOC112705637	292.11	199.33	279.99	66.48	77.99	36.41	15.66	10.2	14.42	3.83	4.42	2.07	13.43	3.44	0.256	-1.965	4.7E-75	3.61E-74
LOC112705651	484.54	518.43	708.5	139.68	194.59	93.82	25.97	26.54	36.49	8.04	11.04	5.34	29.67	8.14	0.274	-1.866	1.9E-151	2.74E-150
LOC112705654	69.46	83.53	68.79	198.07	203.16	191.26	3.72	4.28	3.54	11.4	11.53	10.88	3.85	11.27	2.93	1.551	7.7E-47	3.97E-46
LOC112705658	2269.17	2000.32	1526.54	554.99	809.94	668.31	121.63	102.4	78.62	31.95	45.95	38.03	100.88	38.64	0.383	-1.384	0.0E+00	0
LOC112705661	92.51	63.41	68.43	32.9	35.71	30	4.96	3.25	3.52	1.89	2.03	1.71	3.91	1.88	0.48	-1.059	4.0E-10	7.63E-10
LOC112705662	28.19	16	16	174.75	274.22	332.03	1.51	0.82	0.82	10.06	15.56	18.89	1.05	14.84	14.13	3.821	5.7E-173	9.49E-172
LOC112705668	108.35	109	108	284	347.41	337	5.81	5.58	5.56	16.35	19.71	19.18	5.65	18.41	3.259	1.704	4.7E-86	4.03E-85
LOC112705670	21	48.51	23.58	136.75	99.4	159.17	1.13	2.48	1.21	7.87	5.64	9.06	1.61	7.52	4.683	2.227	3.1E-51	1.73E-50
LOC112705673	299.36	471.93	253.41	1301.76	770.07	861.33	16.05	24.16	13.05	74.95	43.69	49.01	17.75	55.88	3.148	1.654	1.2E-260	3.01E-259
LOC112705674	288.85	271.82	413.98	49.98	77.04	68.59	15.48	13.92	21.32	2.88	4.37	3.9	16.91	3.72	0.22	-2.186	1.2E-107	1.23E-106
LOC112705677	82.97	44.97	66	6	10	8.85	4.45	2.3	3.4	0.35	0.57	0.5	3.38	0.47	0.14	-2.838	8.7E-31	3.21E-30
LOC112705684	679.13	536.02	710.73	112.15	174.41	88.03	36.4	27.44	36.6	6.46	9.9	5.01	33.48	7.12	0.213	-2.233	4.2E-214	8.59E-213
LOC112705685	91.25	92.66	65.62	16.85	21.72	13.96	4.89	4.74	3.38	0.97	1.23	0.79	4.34	1	0.23	-2.121	5.8E-28	2.01E-27
LOC112705698	22.4	10.74	8.54	117.38	135.32	154.06	1.2	0.55	0.44	6.76	7.68	8.77	0.73	7.74	10.598	3.406	4.6E-83	3.87E-82
LOC112705700	190.5	204	205.99	53	73.23	50.28	10.21	10.44	10.61	3.05	4.15	2.86	10.42	3.35	0.322	-1.636	4.4E-46	2.21E-45
LOC112705703	756.8	905.69	861.12	290.82	361.12	325.68	40.56	46.37	44.35	16.74	20.49	18.53	43.76	18.59	0.425	-1.235	2.0E-126	2.43E-125
LOC112705709	346.93	391.64	309.95	22	49.9	32.16	18.6	20.05	15.96	1.27	2.83	1.83	18.2	1.98	0.109	-3.203	3.3E-176	5.64E-175
LOC112705714	64.23	59.87	31.24	16	15	13.2	3.44	3.06	1.61	0.92	0.85	0.75	2.7	0.84	0.311	-1.686	1.1E-13	2.34E-13
LOC112705722	144.06	127.08	196.06	36.01	69.02	57.02	7.72	6.51	10.1	2.07	3.92	3.24	8.11	3.08	0.379	-1.398	3.5E-29	1.23E-28
LOC112705723	621.91	638.26	605.02	254.6	305.71	221.94	33.33	32.67	31.16	14.66	17.35	12.63	32.39	14.88	0.459	-1.122	1.7E-77	1.32E-76
LOC112705727	320.35	364.12	358.53	109.53	120.42	76.72	17.17	18.64	18.47	6.31	6.83	4.37	18.09	5.84	0.323	-1.632	2.6E-78	2.07E-77
LOC112705728	66.59	68	50.11	18.71	22	29	3.57	3.48	2.58	1.08	1.25	1.65	3.21	1.33	0.413	-1.275	5.1E-11	9.94E-11
LOC112705729	12823.6	11032.3	14460.6	2342.21	4523.87	2810.08	687.34	564.78	744.75	134.85	256.68	159.89	665.62	183.81	0.276	-1.857	0.0E+00	0
LOC112705740	358.2	249.98	234.72	65.34	83.37	194.04	19.2	12.8	12.09	3.76	4.73	11.04	14.7	6.51	0.443	-1.175	2.8E-39	1.27E-38
LOC112705748	139.4	151.42	192.54	40	74	39.28	7.47	7.75	9.92	2.3	4.2	2.24	8.38	2.91	0.348	-1.524	3.1E-34	1.26E-33
LOC112705765	128	116.44	101.41	21	41	12	6.86	5.96	5.22	1.21	2.33	0.68	6.01	1.41	0.234	-2.096	9.5E-38	4.13E-37
LOC112705767	130.11	112.81	68.67	19.18	31.61	36.53	6.97	5.78	3.54	1.1	1.79	2.08	5.43	1.66	0.305	-1.713	1.6E-26	5.17E-26
LOC112705772	83.98	95.19	159.74	38.41	44.08	39.06	4.5	4.87	8.23	2.21	2.5	2.22	5.87	2.31	0.394	-1.345	1.3E-20	3.74E-20
LOC112705793	6	15	11.51	130	126.31	161.4	0.32	0.77	0.59	7.48	7.17	9.18	0.56	7.94	14.185	3.826	1.4E-93	1.31E-92
LOC112705803	781.5	549.48	819.19	104.84	133.64	101.64	41.89	28.13	42.19	6.04	7.58	5.78	37.4	6.47	0.173	-2.532	4.2E-276	1.13E-274
LOC112705806	187.62	193.87	171.49	64.83	50.31	51.69	10.06	9.92	8.83	3.73	2.85	2.94	9.6	3.17	0.33	-1.598	2.3E-41	1.08E-40
LOC112705814	29.26	14	49.36	65.16	69.67	55.26	1.57	0.72	2.54	3.75	3.95	3.14	1.61	3.61	2.244	1.166	7.5E-11	1.46E-10
LOC112705821	132.83	150.96	176.5	48.02	85.73	63.44	7.12	7.73	9.09	2.76	4.86	3.61	7.98	3.74	0.469	-1.092	6.0E-20	1.65E-19
LOC112705833	147	191.64	175.51	337.21	339	397.13	7.88	9.81	9.04	19.41	19.23	22.6	8.91	20.41	2.291	1.196	3.8E-56	2.26E-55
LOC112705847	93.99	104.91	83.07	216.69	135.73	191.65	5.04	5.37	4.28	12.48	7.7	10.9	4.9	10.36	2.116	1.081	2.2E-25	7.09E-25
LOC112705863	133.03	134	142	16	21	10	7.13	6.86	7.31	0.92	1.19	0.57	7.1	0.89	0.126	-2.991	6.2E-66	4.26E-65
LOC112705864	159.14	135.42	115.62	5.84	10.66	6.36	8.53	6.93	5.95	0.34	0.6	0.36	7.14	0.43	0.061	-4.042	5.3E-85	4.50E-84
LOC112705865	652.56	206.09	382.25	25.82	47.81	34.61	34.98	10.55	19.69	1.49	2.71	1.97	21.74	2.06	0.095	-3.402	1.1E-219	2.28E-218
LOC112705883	103	112.48	131	38	60	49	5.52	5.76	6.75	2.19	3.4	2.79	6.01	2.79	0.465	-1.105	1.1E-15	2.60E-15
LOC112705897	251.04	199.98	255.72	25.93	27.17	22.81	13.46	10.24	13.17	1.49	1.54	1.3	12.29	1.44	0.117	-3.09	1.4E-115	1.62E-114
LOC112705899	285.42	271.94	294.72	115.66	99.35	114.37	15.3	13.92	15.18	6.66	5.64	6.51	14.8	6.27	0.424	-1.239	5.0E-43	2.39E-42
LOC112705909	237.35	227.54	326.06	63.47	62.91	33	12.72	11.65	16.79	3.65	3.57	1.88	13.72	3.03	0.221	-2.177	1.5E-87	1.35E-86
LOC112705911	72	75.44	78	30	39	30	3.86	3.86	4.02	1.73	2.21	1.71	3.91	1.88	0.481	-1.055	4.6E-10	8.67E-10
LOC112705912	115.56	89	93.82	0	0	1	6.19	4.56	4.83	0	0	0.06	5.19	0.02	0.004	-8.021	2.1E-81	1.70E-80
LOC112705926	253.85	161.38	182.91	19	22.81	25.89	13.61	8.26	9.42	1.09	1.29	1.47	10.43	1.28	0.123	-3.023	3.1E-96	2.98E-95
LOC112705934	217	450	263	1030.02	698.48	849.89	11.63	23.04	13.55	59.3	39.63	48.36	16.07	49.1	3.055	1.611	5.8E-201	1.13E-199
LOC112705945	371.6	572.65	398.16	151.89	219.71	121.41	19.92	29.32	20.51	8.74	12.47	6.91	23.25	9.37	0.403	-1.311	2.6E-72	1.94E-71
LOC112705946	40	60	53	12	29	17	2.14	3.07	2.73	0.69	1.65	0.97	2.65	1.1	0.417	-1.262	4.1E-09	7.32E-09
LOC112705949	78.19	91.19	64.29	20	39.17	23.29	4.19	4.67	3.31	1.15	2.22	1.33	4.06	1.57	0.386	-1.373	6.4E-15	1.48E-14
LOC112705950	1364.86	1712.83	1861.15	3789.76	4384.24	4686.43	73.16	87.69	95.85	218.19	248.75	266.66	85.57	244.53	2.858	1.515	0.0E+00	0
LOC112705957	745.39	748.76	769.6	287.21	308.94	339.22	39.95	38.33	39.64	16.54	17.53	19.3	39.31	17.79	0.453	-1.144	2.1E-100	2.11E-99
LOC112705958	233.96	185.51	220.81	92.08	99.51	89.24	12.54	9.5	11.37	5.3	5.65	5.08	11.14	5.34	0.48	-1.06	4.8E-26	1.56E-25
LOC112705959	205.52	251.14	232.78	410.3	409.74	495.23	11.02	12.86	11.99	23.62	23.25	28.18	11.96	25.02	2.092	1.065	1.4E-56	8.41E-56
LOC112705964	141.9	88.43	87.86	11.82	27.49	11.77	7.61	4.53	4.52	0.68	1.56	0.67	5.55	0.97	0.175	-2.517	4.7E-43	2.25E-42
LOC112705966	482.49	545.04	448.52	42.59	64	48.04	25.86	27.9	23.1	2.45	3.63	2.73	25.62	2.94	0.115	-3.125	1.9E-239	4.44E-238
LOC112705974	58.19	57.09	40.54	7.77	10.49	3.24	3.12	2.92	2.09	0.45	0.6	0.18	2.71	0.41	0.151	-2.725	2.0E-23	6.25E-23
LOC112705980	418.2	474.51	421.67	117.5	124.65	89.53	22.42	24.29	21.72	6.76	7.07	5.09	22.81	6.31	0.276	-1.855	1.5E-116	1.72E-115
LOC112705996	455	511.46	613.32	141	150	105.47	24.39	26.18	31.59	8.12	8.51	6	27.39	7.54	0.275	-1.86	1.3E-139	1.84E-138
LOC112705998	1868.2	2253.59	2066.05	4022.6	3981.13	4134.47	100.13	115.37	106.41	231.59	225.88	235.25	107.3	230.91	2.152	1.106	0.0E+00	0
LOC112706001	268.38	411.97	322.23	128.52	141.77	135.32	14.38	21.09	16.6	7.4	8.04	7.7	17.36	7.71	0.444	-1.17	3.1E-46	1.58E-45
LOC112706006	464.34	500.94	502	159.41	252.95	220.7	24.89	25.64	25.85	9.18	14.35	12.56	25.46	12.03	0.473	-1.082	2.1E-58	1.32E-57
LOC112706014	2	5	0	11222.6	5818.02	6510	0.11	0.26	0	646.12	330.1	370.42	0.12	448.88	3639.57	11.83	0.0E+00	0
LOC112706015	11	45.82	18.31	397.85	304.4	399.5	0.59	2.35	0.94	22.91	17.27	22.73	1.29	20.97	16.214	4.019	2.2E-252	5.33E-251
LOC112706017	1544.5	1768.96	1113.78	981.2	339.98	376.69	82.78	90.56	57.36	56.49	19.29	21.43	76.9	32.4	0.421	-1.247	3.5E-216	7.18E-215
LOC112706026	213.35	140.07	179.8	18.23	36.26	22.43	11.44	7.17	9.26	1.05	2.06	1.28	9.29	1.46	0.158	-2.666	7.2E-76	5.56E-75
LOC112706027	364.5	334.87	315.88	148.45	156	116.09	19.54	17.14	16.27	8.55	8.85	6.61	17.65	8	0.453	-1.141	9.3E-45	4.63E-44
LOC112706033	2036.72	2018.38	1850.83	859.76	958.55	782.37	109.17	103.33	95.32	49.5	54.39	44.52	102.61	49.47	0.482	-1.052	5.3E-208	1.06E-206
LOC112706034	258.15	267.78	254.3	46.41	46.18	37.65	13.84	13.71	13.1	2.67	2.62	2.14	13.55	2.48	0.183	-2.452	1.3E-99	1.27E-98
LOC112706035	1483.25	1700.07	1876.18	3408.81	2881.52	4098.12	79.5	87.03	96.63	196.26	163.49	233.18	87.72	197.64	2.253	1.172	0.0E+00	0
LOC112706038	2301.6	1512.8	1782.34	2	34.53	6	123.36	77.44	91.79	0.12	1.96	0.34	97.53	0.81	0.008	-6.918	0.0E+00	0
LOC112706047	61.32	49.39	91.35	20.08	30.16	13.63	3.29	2.53	4.7	1.16	1.71	0.78	3.51	1.22	0.347	-1.527	3.7E-15	8.70E-15
LOC112706055	793	1000.99	874.63	2618.59	2242.52	2981.9	42.5	51.24	45.05	150.76	127.24	169.67	46.26	149.22	3.226	1.69	0.0E+00	0
LOC112706056	759.27	710.34	705.58	305.34	338.27	278.98	40.7	36.36	36.34	17.58	19.19	15.87	37.8	17.55	0.464	-1.107	1.6E-91	1.44E-90
LOC112706057	1722.4	1580.42	1635.59	5936.16	4810.18	6141.6	92.32	80.91	84.24	341.76	272.92	349.46	85.82	321.38	3.745	1.905	0.0E+00	0
LOC112706058	100	64	113	7	40	20	5.36	3.28	5.82	0.4	2.27	1.14	4.82	1.27	0.263	-1.924	2.4E-27	8.13E-27
LOC112706059	41.2	30.98	29.26	54.43	115.9	123.38	2.21	1.59	1.51	3.13	6.58	7.02	1.77	5.58	3.151	1.656	1.9E-26	6.45E-26
LOC112706060	71.73	68	76	13	37	14	3.84	3.48	3.91	0.75	2.1	0.8	3.74	1.22	0.325	-1.621	1.3E-17	3.38E-17
LOC112706072	516.07	515.2	553.06	132.88	154.73	133.44	27.66	26.37	28.48	7.65	8.78	7.59	27.5	8.01	0.291	-1.78	5.8E-132	7.45E-131
LOC112706075	2857.06	3975.62	2343.51	1075.74	1013.37	787.57	153.14	203.52	120.7	61.93	57.5	44.81	159.12	54.75	0.344	-1.539	0.0E+00	0
LOC112706077	122.4	244.41	216.5	10	18	7	6.56	12.51	11.15	0.58	1.02	0.4	10.07	0.67	0.066	-3.917	4.4E-117	5.14E-116
LOC112706097	149	142.99	176	60.49	73.7	68.56	7.99	7.32	9.06	3.48	4.18	3.9	8.12	3.85	0.474	-1.076	7.4E-20	2.03E-19
LOC112706098	76	93	92	29	34	22	4.07	4.76	4.74	1.67	1.93	1.25	4.52	1.62	0.357	-1.484	2.3E-18	6.07E-18
LOC112706101	189.77	123.99	130.64	3.3	23.11	6.64	10.17	6.35	6.73	0.19	1.31	0.38	7.75	0.63	0.081	-3.628	1.2E-84	1.05E-83
LOC112706103	202	218.84	222.89	51	71	23.29	10.83	11.2	11.48	2.94	4.03	1.33	11.17	2.77	0.248	-2.013	4.6E-65	3.13E-64
LOC112706114	483.53	293.26	294.56	16	18	25	25.92	15.01	15.17	0.92	1.02	1.42	18.7	1.12	0.06	-4.061	3.7E-219	7.66E-218
LOC112706117	62	47	61	18	33	18	3.32	2.41	3.14	1.04	1.87	1.02	2.96	1.31	0.443	-1.174	3.5E-09	6.29E-09
LOC112706125	409.46	588.6	532.27	1517.08	1160.63	1361.8	21.95	30.13	27.41	87.34	65.85	77.49	26.5	76.89	2.902	1.537	5.42E-310	0.00E+00
LOC112706127	254.86	201.65	242.73	554.87	816.72	1079.77	13.66	10.32	12.5	31.95	46.34	61.44	12.16	46.58	3.83	1.937	4.4E-249	1.06E-247
LOC112706128	88.18	60.62	52.83	14.02	26.67	14.22	4.73	3.1	2.72	0.81	1.51	0.81	3.52	1.04	0.297	-1.753	4.2E-18	1.08E-17
LOC112706129	68.67	76	66.74	8	17	9	3.68	3.89	3.44	0.46	0.96	0.51	3.67	0.64	0.175	-2.512	4.7E-29	1.65E-28
LOC112706135	143.53	162.51	184	39	59	35	7.69	8.32	9.48	2.25	3.35	1.99	8.5	2.53	0.298	-1.748	6.4E-42	3.00E-41
LOC112706138	412.78	355.51	405.14	172.92	182.43	139.4	22.12	18.2	20.87	9.96	10.35	7.93	20.4	9.41	0.462	-1.116	1.3E-49	6.79E-49
LOC112706145	180	175.5	186.93	19.44	35.55	10	9.65	8.98	9.63	1.12	2.02	0.57	9.42	1.24	0.131	-2.929	5.9E-85	5.05E-84
LOC112706146	233.91	226.83	405.42	628.88	493.2	569.82	12.54	11.61	20.88	36.21	27.98	32.42	15.01	32.2	2.145	1.101	2.4E-75	1.84E-74
LOC112706149	78.73	84.88	84	36.66	21.93	22.99	4.22	4.35	4.33	2.11	1.24	1.31	4.3	1.55	0.361	-1.469	2.8E-17	6.92E-17
LOC112706151	1783.99	1320.08	1913.42	543.11	591.27	532.59	95.62	67.58	98.55	31.27	33.55	30.3	87.25	31.71	0.363	-1.46	1.94E-313	5.83E-312
LOC112706155	363.78	455.31	418.51	116.19	163.13	85.07	19.5	23.31	21.55	6.69	9.26	4.84	21.45	6.93	0.323	-1.63	2.9E-92	2.63E-91
LOC112706158	6664.95	7955.3	8491.73	2339.89	2884.46	2711.74	357.24	407.26	437.34	134.71	163.66	154.3	400.61	150.89	0.377	-1.409	0.0E+00	0
LOC112706162	139	130	149.44	15	39	29	7.45	6.66	7.7	0.86	2.21	1.65	7.27	1.57	0.216	-2.208	5.9E-48	3.13E-47
LOC112706163	1826.69	1463.92	2074.06	824.73	794.79	760.91	97.91	74.94	106.82	47.48	45.09	43.3	93.22	45.29	0.486	-1.041	7.9E-188	1.42E-186
LOC112706167	442.12	468.99	478.73	174.5	159.89	166.05	23.7	24.01	24.66	10.05	9.07	9.45	24.12	9.52	0.395	-1.341	2.8E-77	2.20E-76
LOC112706168	85.29	75.38	130.3	4	6	1	4.57	3.86	6.71	0.23	0.34	0.06	5.05	0.21	0.042	-4.587	1.9E-65	1.29E-64
LOC112706181	1800.35	2040.09	1737.28	505.62	614.47	507.76	96.5	104.44	89.47	29.11	34.86	28.89	96.8	30.95	0.32	-1.645	0.0E+00	0
LOC112706185	2822.62	6188.6	2942.37	1954.06	1115.89	2142.44	151.29	316.81	151.54	112.5	63.31	121.91	206.55	99.24	0.48	-1.057	0.0E+00	0
LOC112706191	667.45	746.25	857.42	1941.12	1442.56	1998.97	35.77	38.2	44.16	111.76	81.85	113.74	39.38	102.45	2.602	1.38	0.0E+00	0
LOC112706195	167.5	154.72	184.82	60.26	87.01	45.07	8.98	7.92	9.52	3.47	4.94	2.56	8.81	3.66	0.415	-1.268	1.9E-27	6.39E-27
LOC112706196	312.76	225.22	305.53	8	20	12	16.76	11.53	15.74	0.46	1.13	0.68	14.68	0.76	0.052	-4.278	4.2E-179	7.25E-178
LOC112706199	44	72	31	169	187.46	216	2.36	3.69	1.6	9.73	10.64	12.29	2.55	10.89	4.269	2.094	4.3E-68	3.05E-67
LOC112706203	239.66	283.86	305.53	69	73.36	47.61	12.85	14.53	15.74	3.97	4.16	2.71	14.37	3.61	0.251	-1.992	6.9E-82	5.74E-81
LOC112706206	833.93	527.09	572.76	126.12	132.51	67.73	44.7	26.98	29.5	7.26	7.52	3.85	33.73	6.21	0.184	-2.441	6.4E-239	1.45E-237
LOC112706208	812	512.51	426	328	179.87	277.43	43.52	26.24	21.94	18.88	10.21	15.79	30.57	14.96	0.489	-1.031	8.0E-64	5.38E-63
LOC112706209	206	170.76	118	440.22	406.43	480	11.04	8.74	6.08	25.34	23.06	27.31	8.62	25.24	2.928	1.55	1.7E-101	1.66E-100
LOC112706210	68.94	97.52	56.91	12	16.38	9.54	3.7	4.99	2.93	0.69	0.93	0.54	3.87	0.72	0.186	-2.428	1.5E-29	5.45E-29
LOC112706211	64.41	40.64	49.73	10	26.02	12.42	3.45	2.08	2.56	0.58	1.48	0.71	2.7	0.92	0.342	-1.546	5.3E-12	1.08E-11
LOC112706221	107.08	119.92	98.45	46.98	50.85	19.68	5.74	6.14	5.07	2.7	2.89	1.12	5.65	2.24	0.396	-1.337	1.5E-19	3.99E-19
LOC112706224	1155.57	1140.96	1133.48	405.44	606.6	545.96	61.94	58.41	58.38	23.34	34.42	31.07	59.58	29.61	0.497	-1.009	5.4E-119	6.39E-118
LOC112706225	155.69	127.09	107.85	41.45	45.64	26.73	8.34	6.51	5.55	2.39	2.59	1.52	6.8	2.17	0.319	-1.65	4.4E-31	1.64E-30
LOC112706226	1575.5	1632.97	1696.11	439.98	586.77	427.35	84.45	83.6	87.35	25.33	33.29	24.32	85.13	27.65	0.325	-1.623	0.0E+00	0
LOC112706234	2875.65	2707.9	3805.8	485.35	760.87	288.6	154.13	138.63	196.01	27.94	43.17	16.42	162.92	29.18	0.179	-2.481	0.0E+00	0
LOC112706236	61.38	129	93.48	518	388.31	384.38	3.29	6.6	4.81	29.82	22.03	21.87	4.9	24.57	5.015	2.326	3.8E-170	6.26E-169
LOC112706239	62.03	36.08	63.67	1	5.41	5	3.32	1.85	3.28	0.06	0.31	0.28	2.82	0.22	0.077	-3.7	3.2E-32	1.22E-31
LOC112706241	293.39	282.5	262.5	138.62	119.92	113.58	15.73	14.46	13.52	7.98	6.8	6.46	14.57	7.08	0.486	-1.041	1.7E-32	6.62E-32
LOC112706242	302.34	311.57	297.07	562.03	503.65	626.53	16.21	15.95	15.3	32.36	28.58	35.65	15.82	32.2	2.035	1.025	1.4E-67	1.01E-66
LOC112706248	230.25	172.32	177.14	73.96	69.08	48.54	12.34	8.82	9.12	4.26	3.92	2.76	10.09	3.65	0.361	-1.469	1.5E-38	6.56E-38
LOC112706264	62.15	40.9	48.07	12.95	16.3	19	3.33	2.09	2.48	0.75	0.92	1.08	2.63	0.92	0.348	-1.522	9.0E-12	1.81E-11
LOC112706268	111.43	135	159	72	56	33	5.97	6.91	8.19	4.15	3.18	1.88	7.02	3.07	0.437	-1.194	2.3E-20	6.36E-20
LOC112706282	132	110	74	360	455	449.41	7.08	5.63	3.81	20.73	25.82	25.57	5.51	24.04	4.366	2.126	1.0E-149	1.49E-148
LOC112706284	348.1	523.13	411.89	160.13	156.34	126.92	18.66	26.78	21.21	9.22	8.87	7.22	22.22	8.44	0.38	-1.397	2.9E-76	2.24E-75
LOC112706285	771.51	820.48	1068.95	282.96	458.37	322.94	41.35	42	55.05	16.29	26.01	18.38	46.13	20.23	0.438	-1.19	8.8E-125	1.08E-123
LOC112706297	64.63	58.5	58.8	28.1	32.44	22.01	3.46	2.99	3.03	1.62	1.84	1.25	3.16	1.57	0.497	-1.009	6.2E-08	1.05E-07
LOC112706300	739.65	848.39	727.32	191.53	204.98	143.45	39.64	43.43	37.46	11.03	11.63	8.16	40.18	10.27	0.256	-1.967	8.9E-217	1.83E-215
LOC112706303	5639.31	5426.97	5616.89	1705.46	1884.49	1613.72	302.26	277.82	289.28	98.19	106.92	91.82	289.79	98.98	0.342	-1.55	0.0E+00	0
LOC112706308	308.32	281.22	212	49.1	47	37.58	16.53	14.4	10.92	2.83	2.67	2.14	13.95	2.55	0.183	-2.454	1.6E-102	1.63E-101
LOC112706312	426.47	330.64	346.16	81.09	89.7	66.79	22.86	16.93	17.83	4.67	5.09	3.8	19.21	4.52	0.235	-2.087	1.0E-114	1.14E-113
LOC112706321	63.47	61.23	48.24	22.85	21.56	31.52	3.4	3.13	2.48	1.32	1.22	1.79	3	1.44	0.481	-1.057	4.7E-08	7.99E-08
LOC112706322	102.22	135.55	91.93	33	35.72	27.51	5.48	6.94	4.73	1.9	2.03	1.57	5.72	1.83	0.321	-1.641	2.9E-26	9.59E-26
LOC112706344	101.42	104.37	81.66	150.16	170.85	205.68	5.44	5.34	4.21	8.65	9.69	11.7	5	10.01	2.004	1.003	5.9E-22	1.71E-21
LOC112706360	60	54.55	60.52	113.49	107.84	160.54	3.22	2.79	3.12	6.53	6.12	9.13	3.04	7.26	2.386	1.254	7.3E-23	2.18E-22
LOC112706362	62.48	57.64	67.94	24.87	29.34	22.78	3.35	2.95	3.5	1.43	1.66	1.3	3.27	1.46	0.448	-1.159	1.1E-09	1.94E-09
LOC112706363	64	87	44.03	6.14	15	18	3.43	4.45	2.27	0.35	0.85	1.02	3.38	0.74	0.219	-2.193	3.6E-23	1.10E-22
LOC112706366	1724.74	1720.36	1663.51	590.21	766.57	632.41	92.44	88.07	85.67	33.98	43.49	35.98	88.73	37.82	0.426	-1.23	5.2E-239	1.18E-237
LOC112706371	210.15	205.08	228.56	75.06	66.85	56.47	11.26	10.5	11.77	4.32	3.79	3.21	11.18	3.77	0.338	-1.567	1.6E-46	8.06E-46
LOC112706372	103	96	111.01	25.25	66.51	46.4	5.52	4.91	5.72	1.45	3.77	2.64	5.38	2.62	0.487	-1.039	5.6E-13	1.18E-12
LOC112706377	114.52	138.55	108	48	45	57	6.14	7.09	5.56	2.76	2.55	3.24	6.26	2.85	0.455	-1.136	5.4E-17	1.35E-16
LOC112706387	121.61	140.5	128.57	59.62	42.66	43	6.52	7.19	6.62	3.43	2.42	2.45	6.78	2.77	0.408	-1.292	2.9E-22	8.44E-22
LOC112706392	89	103	97	15	22	22	4.77	5.27	5	0.86	1.25	1.25	5.01	1.12	0.223	-2.162	9.2E-33	3.60E-32
LOC112706394	26	39.23	39.48	3053.2	3446.54	3959.24	1.39	2.01	2.03	175.78	195.55	225.28	1.81	198.87	109.873	6.78	0.0E+00	0
LOC112706400	197.99	291.4	317.66	42.85	92.71	18.84	10.61	14.92	16.36	2.47	5.26	1.07	13.96	2.93	0.21	-2.251	2.6E-93	2.40E-92
LOC112706402	274.19	168.09	212.67	11	44.5	5.23	14.7	8.61	10.95	0.63	2.52	0.3	11.42	1.15	0.101	-3.312	7.4E-115	8.45E-114
LOC112706404	57.44	59.09	52	14	10	7	3.08	3.02	2.68	0.81	0.57	0.4	2.93	0.59	0.203	-2.302	2.4E-21	6.98E-21
LOC112706407	106	197.66	173	18	56	24	5.68	10.12	8.91	1.04	3.18	1.37	8.24	1.86	0.226	-2.144	7.3E-53	4.17E-52
LOC112706414	2811.72	2595.64	2209.42	457.4	392.51	116.06	150.71	132.88	113.79	26.33	22.27	6.6	132.46	18.4	0.139	-2.848	0.0E+00	0
LOC112706423	142.89	146.15	134.69	62.41	55.77	64.48	7.66	7.48	6.94	3.59	3.16	3.67	7.36	3.47	0.472	-1.083	3.4E-18	8.76E-18
LOC112706433	132.81	156.63	154.32	55.43	74.66	39.41	7.12	8.02	7.95	3.19	4.24	2.24	7.7	3.22	0.419	-1.256	9.6E-24	2.94E-23
LOC112706436	52	70	37	9	8	16	2.79	3.58	1.91	0.52	0.45	0.91	2.76	0.63	0.227	-2.139	2.5E-18	6.59E-18
LOC112706446	23	31	55	147	135.62	174	1.23	1.59	2.83	8.46	7.69	9.9	1.88	8.68	4.611	2.205	1.8E-58	1.14E-57
LOC112706448	2620.92	2632.63	2010.27	1081.05	1029.85	580.25	140.48	134.77	103.53	62.24	58.43	33.02	126.26	51.23	0.406	-1.301	0.0E+00	0
LOC112706453	299.03	273.62	292.1	24	82.15	45	16.03	14.01	15.04	1.38	4.66	2.56	15.03	2.87	0.191	-2.39	5.5E-107	5.81E-106
LOC112706459	82.62	50	43	24	22	21	4.43	2.56	2.21	1.38	1.25	1.19	3.07	1.27	0.415	-1.268	2.3E-10	4.45E-10
LOC112706468	60.5	52.68	53.62	17	17.85	13	3.24	2.7	2.76	0.98	1.01	0.74	2.9	0.91	0.314	-1.672	2.0E-14	4.44E-14
LOC112706469	96.16	92.18	72	25.61	30.85	31.65	5.15	4.72	3.71	1.47	1.75	1.8	4.53	1.67	0.37	-1.436	1.5E-17	3.78E-17
LOC112706472	182	203	175	420	408	476	9.76	10.39	9.01	24.18	23.15	27.08	9.72	24.8	2.552	1.352	2.3E-81	1.88E-80
LOC112706474	237.35	208.26	177.67	1100.03	1786.83	2734.83	12.72	10.66	9.15	63.33	101.38	155.61	10.84	106.77	9.847	3.3	0.0E+00	0
LOC112706476	71.35	44.64	59.92	22.74	24	23	3.82	2.29	3.09	1.31	1.36	1.31	3.07	1.33	0.433	-1.209	1.1E-09	2.02E-09
LOC112706477	302.85	283.33	351.17	97.76	103.44	70.83	16.23	14.5	18.09	5.63	5.87	4.03	16.27	5.18	0.318	-1.652	8.7E-72	6.45E-71
LOC112706500	54.31	29.47	56.74	61.69	91.79	147.72	2.91	1.51	2.92	3.55	5.21	8.41	2.45	5.72	2.339	1.226	1.1E-17	2.77E-17
LOC112706501	55.26	46	63	10	22	14	2.96	2.35	3.24	0.58	1.25	0.8	2.85	0.88	0.308	-1.701	1.6E-14	3.60E-14
LOC112706502	135.37	121	100	58	57	43	7.26	6.19	5.15	3.34	3.23	2.45	6.2	3.01	0.485	-1.044	6.4E-15	1.49E-14
LOC112706521	494.57	502.96	549.02	205.9	220.08	174.43	26.51	25.75	28.28	11.85	12.49	9.93	26.85	11.42	0.426	-1.233	2.4E-75	1.82E-74
LOC112706524	147.74	273.48	108.4	2167.45	2054.76	2136.85	7.92	14	5.58	124.79	116.58	121.59	9.17	120.99	13.199	3.722	0.0E+00	0
LOC112706529	260.65	253.85	214.49	816.14	891.13	1155.06	13.97	13	11.05	46.99	50.56	65.72	12.67	54.42	4.294	2.102	1.54E-321	4.74E-320
LOC112706538	230.26	244.01	216.88	112.12	104.54	61.26	12.34	12.49	11.17	6.46	5.93	3.49	12	5.29	0.441	-1.181	7.0E-33	2.74E-32
LOC112706539	632.76	616.92	740.07	1252.34	1202.04	1241.29	33.92	31.58	38.12	72.1	68.2	70.63	34.54	70.31	2.036	1.025	4.1E-144	5.87E-143
LOC112706553	347.64	257.16	284.42	1046.77	547.58	768.35	18.63	13.16	14.65	60.27	31.07	43.72	15.48	45.02	2.908	1.54	9.4E-174	1.59E-172
LOC112706555	48	71	63	19	9	10	2.57	3.63	3.24	1.09	0.51	0.57	3.15	0.72	0.23	-2.121	7.6E-21	2.15E-20
LOC112706558	279.85	288.37	309.75	101.92	100.48	100.28	15	14.76	15.95	5.87	5.7	5.71	15.24	5.76	0.378	-1.403	1.4E-53	8.02E-53
LOC112706567	216.93	230.19	205.6	23	19	21.5	11.63	11.78	10.59	1.32	1.08	1.22	11.33	1.21	0.106	-3.231	9.3E-112	1.03E-110
LOC112706569	3206.75	3219.85	2230.12	11809.3	9870.86	11950	171.88	164.83	114.86	679.9	560.05	679.96	150.52	639.97	4.252	2.088	0.0E+00	0
LOC112706576	171.87	56	70.55	4	33	2	9.21	2.87	3.63	0.23	1.87	0.11	5.24	0.74	0.141	-2.83	6.3E-46	3.19E-45
LOC112706579	46.83	100.49	105.28	589.23	507.48	568.09	2.51	5.14	5.42	33.92	28.79	32.32	4.36	31.68	7.271	2.862	4.6E-276	1.21E-274
LOC112706595	226.38	209.72	191.19	466.69	503.53	650.96	12.13	10.74	9.85	26.87	28.57	37.04	10.91	30.83	2.826	1.499	4.6E-117	5.34E-116
LOC112706599	66.78	60.66	83.55	4	5	11	3.58	3.11	4.3	0.23	0.28	0.63	3.66	0.38	0.104	-3.269	5.2E-38	2.27E-37
LOC112706604	612.62	445.59	439.85	253.72	138.83	123.43	32.84	22.81	22.65	14.61	7.88	7.02	26.1	9.84	0.377	-1.408	2.5E-89	2.21E-88
LOC112706616	189.72	191.33	195.46	60.6	52.09	62.94	10.17	9.79	10.07	3.49	2.96	3.58	10.01	3.34	0.334	-1.582	2.2E-42	1.05E-41
LOC112706624	105.27	109.32	97.55	29.66	40.42	46.98	5.64	5.6	5.02	1.71	2.29	2.67	5.42	2.22	0.41	-1.286	8.2E-18	2.10E-17
LOC112706626	473.52	504.27	483.56	192.73	258.65	214.41	25.38	25.82	24.9	11.1	14.68	12.2	25.37	12.66	0.499	-1.003	1.4E-51	7.67E-51
LOC112706628	317	282	213	85	100	66	16.99	14.44	10.97	4.89	5.67	3.76	14.13	4.77	0.338	-1.566	4.4E-58	2.70E-57
LOC112706630	250.68	228.03	199.51	69.4	63.4	45.3	13.44	11.67	10.28	4	3.6	2.58	11.8	3.39	0.288	-1.798	3.1E-59	1.93E-58
LOC112706636	324.88	94.52	194.12	17	50.6	21	17.41	4.84	10	0.98	2.87	1.19	10.75	1.68	0.156	-2.678	2.5E-87	2.15E-86
LOC112706649	846.87	997.03	1056.41	2218.59	2592.88	2345.39	45.39	51.04	54.41	127.73	147.11	133.45	50.28	136.1	2.707	1.437	0.0E+00	0
LOC112706650	266.41	64.55	99.12	2	30.19	4	14.28	3.3	5.1	0.12	1.71	0.23	7.56	0.69	0.091	-3.461	3.1E-79	2.50E-78
LOC112706653	128.66	131.09	107.98	41.74	42.32	30.02	6.9	6.71	5.56	2.4	2.4	1.71	6.39	2.17	0.34	-1.558	4.6E-27	1.56E-26
LOC112706658	168.57	205.16	150.28	66.52	70.94	68.76	9.04	10.5	7.74	3.83	4.02	3.91	9.09	3.92	0.431	-1.214	1.9E-26	6.26E-26
LOC112706663	604.11	600.54	622.19	240.16	214.96	199.36	32.38	30.74	32.04	13.83	12.2	11.34	31.72	12.46	0.393	-1.348	4.7E-101	4.64E-100
LOC112706666	741.31	672.32	613.91	133.51	136.9	135	39.73	34.42	31.62	7.69	7.77	7.68	35.26	7.71	0.219	-2.192	1.8E-219	3.75E-218
LOC112706675	175	129.94	281	70	63.94	68.96	9.38	6.65	14.47	4.03	3.63	3.92	10.17	3.86	0.38	-1.397	3.3E-36	1.37E-35
LOC112706681	1175.53	1094.31	1406.5	5.18	13.82	9	63.01	56.02	72.44	0.3	0.78	0.51	63.82	0.53	0.008	-6.912	0.0E+00	0
LOC112706690	212.9	122.94	180.51	36.43	47.55	72.42	11.41	6.29	9.3	2.1	2.7	4.12	9	2.97	0.33	-1.598	1.0E-38	4.40E-38
LOC112706702	403	463.42	544.62	151	230	148.29	21.6	23.72	28.05	8.69	13.05	8.44	24.46	10.06	0.411	-1.282	3.0E-73	2.28E-72
LOC112706706	1957.48	2255	2072.53	328.86	727.31	476.76	104.92	115.44	106.74	18.93	41.27	27.13	109.03	29.11	0.267	-1.905	0.0E+00	0
LOC112706717	334.91	387.67	367.52	778.68	735.26	835.37	17.95	19.85	18.93	44.83	41.72	47.53	18.91	44.69	2.363	1.241	1.3E-131	1.70E-130
LOC112706718	1146.98	1019.99	895.98	417	468.99	427	61.48	52.22	46.14	24.01	26.61	24.3	53.28	24.97	0.469	-1.093	5.1E-123	6.19E-122
LOC112706721	3	6	4	86.25	59	100	0.16	0.31	0.21	4.97	3.35	5.69	0.23	4.67	20.603	4.365	5.3E-61	3.40E-60
LOC112706723	659.14	589.55	543.82	131.36	200.15	193.09	35.33	30.18	28.01	7.56	11.36	10.99	31.17	9.97	0.32	-1.645	8.0E-133	1.04E-131
LOC112706744	61.58	69.2	66.99	16.58	20.59	9.43	3.3	3.54	3.45	0.95	1.17	0.54	3.43	0.89	0.259	-1.952	2.5E-20	6.90E-20
LOC112706747	477.2	442.95	498.16	175.19	206.21	196.31	25.58	22.68	25.66	10.09	11.7	11.17	24.64	10.99	0.446	-1.165	1.2E-63	8.25E-63
LOC112706749	91.42	95.58	83.77	282.32	301.47	312.96	4.9	4.89	4.31	16.25	17.1	17.81	4.7	17.05	3.628	1.859	5.0E-90	4.45E-89
LOC112706757	95	106.33	161	31	67	54.09	5.09	5.44	8.29	1.78	3.8	3.08	6.27	2.89	0.46	-1.12	1.0E-16	2.46E-16
LOC112706758	121	145	154.51	62	71	54.42	6.49	7.42	7.96	3.57	4.03	3.1	7.29	3.57	0.489	-1.031	4.6E-17	1.14E-16
LOC112706762	104.89	102.68	91.64	39.78	31.83	43.19	5.62	5.26	4.72	2.29	1.81	2.46	5.2	2.19	0.421	-1.25	1.8E-16	4.33E-16
LOC112706763	143.79	145.97	136.26	69.19	65.03	57.65	7.71	7.47	7.02	3.98	3.69	3.28	7.4	3.65	0.493	-1.02	8.5E-17	2.09E-16
LOC112706773	186.78	267.94	199.27	77.39	83.89	78.75	10.01	13.72	10.26	4.46	4.76	4.48	11.33	4.57	0.403	-1.311	1.5E-36	6.42E-36
LOC112706779	78.41	74	69.38	15	23	14.34	4.2	3.79	3.57	0.86	1.3	0.82	3.85	0.99	0.258	-1.956	7.6E-23	2.28E-22
LOC112706780	67.37	84	102	23	37	40	3.61	4.3	5.25	1.32	2.1	2.28	4.39	1.9	0.433	-1.207	1.9E-13	4.15E-13
LOC112706782	172	184	190	20	25	12	9.22	9.42	9.79	1.15	1.42	0.68	9.48	1.08	0.114	-3.129	9.0E-91	8.17E-90
LOC112706783	1559.38	1328.97	1798.73	287.74	330.27	155.15	83.58	68.03	92.64	16.57	18.74	8.83	81.42	14.71	0.181	-2.468	0.0E+00	0
LOC112706785	447.01	602.66	669.18	1448.44	1115.46	1231.03	23.96	30.85	34.46	83.39	63.29	70.05	29.76	72.24	2.428	1.28	4.2E-215	8.57E-214
LOC112706792	20812.6	22937.5	15325.5	3155.53	3502.73	3225.4	1115.54	1174.24	789.29	181.67	198.74	183.53	1026.36	187.98	0.183	-2.449	0.0E+00	0
LOC112706797	379.79	306.01	413.62	107.15	136.61	112.78	20.36	15.67	21.3	6.17	7.75	6.42	19.11	6.78	0.355	-1.495	1.2E-72	9.15E-72
LOC112706798	73.93	121.13	67.47	17.15	37.81	36.39	3.96	6.2	3.47	0.99	2.15	2.07	4.54	1.74	0.382	-1.387	6.2E-17	1.53E-16
LOC112706800	439.81	372.45	398.84	55.19	106.38	59.86	23.57	19.07	20.54	3.18	6.04	3.41	21.06	4.21	0.2	-2.323	1.1E-143	1.55E-142
LOC112706803	316.1	331.09	321.76	100.61	102.34	87.87	16.94	16.95	16.57	5.79	5.81	5	16.82	5.53	0.329	-1.604	3.9E-71	2.89E-70
LOC112706804	15	44.56	20	50.58	52	61.49	0.8	2.28	1.03	2.91	2.95	3.5	1.37	3.12	2.277	1.187	9.2E-10	1.71E-09
LOC112706808	439.61	310.9	424.57	205.38	162.56	125.61	23.56	15.92	21.87	11.82	9.22	7.15	20.45	9.4	0.459	-1.122	3.2E-50	1.76E-49
LOC112706825	168.75	149.03	105	32	28.2	34	9.04	7.63	5.41	1.84	1.6	1.93	7.36	1.79	0.243	-2.04	5.2E-44	2.54E-43
LOC112706829	866.59	1056.11	1166.22	237.92	484.01	447.28	46.45	54.07	60.06	13.7	27.46	25.45	53.53	22.2	0.415	-1.269	1.1E-159	1.68E-158
LOC112706831	753.95	946.3	1092.83	40.76	55	24	40.41	48.44	56.28	2.35	3.12	1.37	48.38	2.28	0.047	-4.407	0.0E+00	0
LOC112706834	63	90	88	39	39	12	3.38	4.61	4.53	2.25	2.21	0.68	4.17	1.71	0.411	-1.284	6.4E-14	1.43E-13
LOC112706839	119.58	127.18	127.23	299.13	269.36	216.85	6.41	6.51	6.55	17.22	15.28	12.34	6.49	14.95	2.303	1.204	4.3E-42	2.05E-41
LOC112706840	195.79	191.75	195.79	24	28.48	40	10.49	9.82	10.08	1.38	1.62	2.28	10.13	1.76	0.174	-2.525	7.0E-78	5.58E-77
LOC112706841	201.47	236.33	186.8	28.36	26.9	23.58	10.8	12.1	9.62	1.63	1.53	1.34	10.84	1.5	0.138	-2.853	6.4E-95	6.00E-94
LOC112706842	439.72	375.17	336.43	83.83	127	111.09	23.57	19.21	17.33	4.83	7.21	6.32	20.04	6.12	0.305	-1.711	5.2E-92	4.73E-91
LOC112706849	717.54	1063.61	837.42	2226.21	1595.76	1894.23	38.46	54.45	43.13	128.17	90.54	107.78	45.35	108.83	2.4	1.263	5.8E-303	1.70E-301
LOC112706869	4952.31	3182.8	5836.2	739.09	1207.32	492.18	265.44	162.94	300.58	42.55	68.5	28.01	242.99	46.35	0.191	-2.39	0.0E+00	0
LOC112706871	462.62	602.31	791.6	98.33	193.1	100.32	24.8	30.83	40.77	5.66	10.96	5.71	32.13	7.44	0.232	-2.11	1.5E-192	2.80E-191
LOC112706877	88.58	74	78.53	9	15	7	4.75	3.79	4.04	0.52	0.85	0.4	4.19	0.59	0.141	-2.829	1.6E-37	7.05E-37
LOC112706888	266.33	282.42	277.09	68.95	137.96	71.38	14.28	14.46	14.27	3.97	7.83	4.06	14.34	5.29	0.369	-1.439	3.4E-52	1.92E-51
LOC112706893	90.18	79.85	66.31	15	25.99	8.3	4.83	4.09	3.42	0.86	1.47	0.47	4.11	0.93	0.227	-2.14	6.4E-27	2.17E-26
LOC112706901	169.29	219.15	197.92	14	32.02	20.89	9.07	11.22	10.19	0.81	1.82	1.19	10.16	1.27	0.125	-2.996	6.3E-94	5.86E-93
LOC112706907	489.97	558.1	358.47	90.16	66.62	54.65	26.26	28.57	18.46	5.19	3.78	3.11	24.43	4.03	0.165	-2.601	6.9E-189	1.26E-187
LOC112706912	204.3	201.74	202.73	61.92	74.28	62.57	10.95	10.33	10.44	3.56	4.21	3.56	10.57	3.78	0.357	-1.485	8.0E-41	3.69E-40
LOC112706913	2430.81	2309.24	2353.04	463.02	840.14	643.52	130.29	118.22	121.19	26.66	47.67	36.62	123.23	36.98	0.3	-1.736	0.0E+00	0
LOC112706914	222.81	224.59	213.59	44.01	65.2	44.98	11.94	11.5	11	2.53	3.7	2.56	11.48	2.93	0.255	-1.97	5.6E-65	3.82E-64
LOC112706926	16	39	16.44	94	25	34	0.86	2	0.85	5.41	1.42	1.93	1.24	2.92	2.361	1.24	9.0E-10	1.67E-09
LOC112706933	65.59	72.09	92.58	28.54	41.64	22	3.52	3.69	4.77	1.64	2.36	1.25	3.99	1.75	0.438	-1.19	5.2E-12	1.07E-11
LOC112706944	78.07	96.17	80.3	33.45	38.03	30.64	4.18	4.92	4.14	1.93	2.16	1.74	4.41	1.94	0.44	-1.183	2.7E-13	5.73E-13
LOC112706945	143.1	152.91	147.93	31.59	18.72	40.65	7.67	7.83	7.62	1.82	1.06	2.31	7.71	1.73	0.224	-2.155	8.9E-50	4.86E-49
LOC112706947	274.11	210.06	234.5	55.83	50.15	33.99	14.69	10.75	12.08	3.21	2.85	1.93	12.51	2.66	0.213	-2.231	2.2E-82	1.87E-81
LOC112706951	124.89	145.41	179.27	52.67	60.08	46.42	6.69	7.44	9.23	3.03	3.41	2.64	7.79	3.03	0.389	-1.363	2.9E-27	9.88E-27
LOC112706956	64	176	175.88	618	396.78	299.69	3.43	9.01	9.06	35.58	22.51	17.05	7.17	25.05	3.495	1.805	2.4E-124	2.89E-123
LOC112706957	132.12	72.9	125.63	275.46	249	277.97	7.08	3.73	6.47	15.86	14.13	15.82	5.76	15.27	2.651	1.407	2.0E-54	1.20E-53
LOC112706959	56.41	56.89	85.5	27.05	24.2	28.53	3.02	2.91	4.4	1.56	1.37	1.62	3.44	1.52	0.44	-1.183	1.7E-10	3.30E-10
LOC112706962	147.2	134.49	134.92	51.46	63.05	44.81	7.89	6.88	6.95	2.96	3.58	2.55	7.24	3.03	0.419	-1.257	1.5E-22	4.50E-22
LOC112706966	266.38	191.17	279.8	97.89	105	75.71	14.28	9.79	14.41	5.64	5.96	4.31	12.83	5.3	0.413	-1.274	2.9E-39	1.31E-38
LOC112706970	215.09	218.11	188.27	84.89	84.18	82.96	11.53	11.17	9.7	4.89	4.78	4.72	10.8	4.8	0.444	-1.171	1.6E-29	5.67E-29
LOC112706973	159.54	162.63	155.16	50	56	35	8.55	8.33	7.99	2.88	3.18	1.99	8.29	2.68	0.324	-1.627	6.8E-37	2.91E-36
LOC112706977	289.81	278.95	249.51	132.57	109.73	82.03	15.53	14.28	12.85	7.63	6.23	4.67	14.22	6.18	0.434	-1.203	8.9E-40	4.03E-39
LOC112706982	669.01	971.5	1205.84	2921.82	1637.89	1408.18	35.86	49.73	62.1	168.22	92.93	80.13	49.23	113.76	2.311	1.208	9.9E-291	2.74E-289
LOC112706990	72.15	49.81	68.96	18.95	26.44	13.31	3.87	2.55	3.55	1.09	1.5	0.76	3.32	1.12	0.336	-1.573	7.1E-15	1.64E-14
LOC112707021	1157.75	693.16	988.43	193.26	302.01	207.85	62.05	35.48	50.91	11.13	17.14	11.83	49.48	13.37	0.27	-1.888	5.5E-249	1.32E-247
LOC112707024	142.36	143.84	139.13	77.1	63.5	46.63	7.63	7.36	7.17	4.44	3.6	2.65	7.39	3.56	0.482	-1.052	1.0E-17	2.66E-17
LOC112707031	1140.2	1460.74	1183.13	115.59	148.01	121.91	61.11	74.78	60.93	6.65	8.4	6.94	65.61	7.33	0.112	-3.162	0.0E+00	0
LOC112707038	174.07	134.97	114.41	25	19.87	12.67	9.33	6.91	5.89	1.44	1.13	0.72	7.38	1.1	0.149	-2.75	9.9E-63	6.54E-62
LOC112707043	135.86	80.3	81.86	8.57	7.95	0	7.28	4.11	4.22	0.49	0.45	0	5.2	0.31	0.06	-4.054	6.7E-63	4.44E-62
LOC112707051	160.64	191.99	207.42	52.95	113	53.42	8.61	9.83	10.68	3.05	6.41	3.04	9.71	4.17	0.429	-1.22	2.8E-28	9.66E-28
LOC112707057	95.52	84.52	83.49	14.62	28.47	24.65	5.12	4.33	4.3	0.84	1.62	1.4	4.58	1.29	0.281	-1.833	1.8E-24	5.70E-24
LOC112707060	90.68	156.9	151.64	236.46	269.84	263.41	4.86	8.03	7.81	13.61	15.31	14.99	6.9	14.64	2.121	1.085	4.5E-35	1.86E-34
LOC112707063	8	33	29	245.27	321.42	843.59	0.43	1.69	1.49	14.12	18.24	48	1.2	26.79	22.26	4.476	0.0E+00	0
LOC112707064	87.76	186.89	129.5	628.08	1132.69	1358.61	4.7	9.57	6.67	36.16	64.27	77.31	6.98	59.25	8.488	3.085	0.0E+00	0
LOC112707065	63.32	62.77	55.35	3	3	6	3.39	3.21	2.85	0.17	0.17	0.34	3.15	0.23	0.072	-3.797	1.8E-36	7.53E-36
LOC112707077	159.25	176.45	202.64	81.35	66.47	51.86	8.54	9.03	10.44	4.68	3.77	2.95	9.34	3.8	0.407	-1.297	6.2E-30	2.26E-29
LOC112707081	58.84	66.26	47.07	23.82	11.23	8.55	3.15	3.39	2.42	1.37	0.64	0.49	2.99	0.83	0.279	-1.842	1.0E-16	2.53E-16
LOC112707088	77.57	60.17	87.56	303.96	194.75	150.74	4.16	3.08	4.51	17.5	11.05	8.58	3.92	12.38	3.16	1.66	2.6E-56	1.57E-55
LOC112707100	768.8	827.26	714.6	240.51	297.86	211.66	41.21	42.35	36.8	13.85	16.9	12.04	40.12	14.26	0.356	-1.492	1.1E-146	1.63E-145
LOC112707108	199.05	164.62	270.55	42.26	53.19	56.13	10.67	8.43	13.93	2.43	3.02	3.19	11.01	2.88	0.262	-1.935	5.3E-61	3.45E-60
LOC112707109	32.52	78.59	68.42	14	20.62	13	1.74	4.02	3.52	0.81	1.17	0.74	3.09	0.91	0.293	-1.771	1.8E-16	4.37E-16
LOC112707128	1724.67	2353.12	2344.35	5242.94	3269.79	3771.69	92.44	120.46	120.74	301.85	185.52	214.61	111.21	233.99	2.104	1.073	0.0E+00	0
LOC112707141	95.89	31.15	58.9	14.4	11.51	0	5.14	1.59	3.03	0.83	0.65	0	3.25	0.49	0.152	-2.721	2.7E-28	9.53E-28
LOC112707147	22	19	8	111	81	95	1.18	0.97	0.41	6.39	4.6	5.41	0.85	5.47	6.406	2.679	1.9E-46	9.87E-46
LOC112707148	78	93.34	82.3	24.11	25.13	32.08	4.18	4.78	4.24	1.39	1.43	1.83	4.4	1.55	0.352	-1.505	2.7E-18	7.09E-18
LOC112707151	851.19	969.03	1211.07	359.92	436.61	438.69	45.62	49.61	62.37	20.72	24.77	24.96	52.53	23.48	0.447	-1.162	3.0E-135	3.91E-134
LOC112707155	119.98	92.17	125.78	49.66	55.68	43.52	6.43	4.72	6.48	2.86	3.16	2.48	5.88	2.83	0.482	-1.052	3.0E-14	6.67E-14
LOC112707157	31.05	42	35.3	195.07	64.54	94.17	1.66	2.15	1.82	11.23	3.66	5.36	1.88	6.75	3.597	1.847	2.9E-36	1.24E-35
LOC112707160	410.38	415.39	364.45	803.66	796.31	595.62	22	21.27	18.77	46.27	45.18	33.89	20.68	41.78	2.02	1.015	6.8E-88	6.00E-87
LOC112707161	203.77	236.06	238.59	84.58	89.15	65.32	10.92	12.08	12.29	4.87	5.06	3.72	11.76	4.55	0.387	-1.37	1.8E-40	8.25E-40
LOC112707163	149.36	131.61	136.2	34.78	49.03	42.45	8.01	6.74	7.01	2	2.78	2.42	7.25	2.4	0.331	-1.596	1.5E-31	5.71E-31
LOC112707165	130.46	128	191	365.5	267.07	288.93	6.99	6.55	9.84	21.04	15.15	16.44	7.79	17.54	2.251	1.171	8.7E-47	4.46E-46
LOC112707169	642.95	138.67	262.33	34	33	138.14	34.46	7.1	13.51	1.96	1.87	7.86	18.36	3.9	0.212	-2.236	3.3E-119	3.90E-118
LOC112707172	484.74	528.22	409.59	1824.02	836.13	1246.75	25.98	27.04	21.09	105.01	47.44	70.94	24.7	74.46	3.014	1.592	7.19E-319	2.20E-317
LOC112707173	88.85	69.18	101.31	32	38.26	18.64	4.76	3.54	5.22	1.84	2.17	1.06	4.51	1.69	0.375	-1.415	4.0E-17	9.89E-17
LOC112707175	190	46	106	0	5	5	10.18	2.35	5.46	0	0.28	0.28	6	0.19	0.031	-5.006	8.4E-81	6.93E-80
LOC112707176	61.95	45	47.43	45.18	90.77	151.58	3.32	2.3	2.44	2.6	5.15	8.62	2.69	5.46	2.031	1.022	4.1E-13	8.85E-13
LOC112707178	161.65	119.7	146.42	49.12	57.9	20.1	8.66	6.13	7.54	2.83	3.29	1.14	7.44	2.42	0.325	-1.621	5.4E-33	2.11E-32
LOC112707179	57.64	59.09	64.68	15.03	25.02	14.29	3.09	3.02	3.33	0.87	1.42	0.81	3.15	1.03	0.328	-1.607	8.8E-15	2.02E-14
LOC112707188	151.83	202.58	215.12	387.3	404.04	421.06	8.14	10.37	11.08	22.3	22.92	23.96	9.86	23.06	2.338	1.225	3.0E-65	2.08E-64
LOC112707190	92	51.3	53	11	15	15	4.93	2.63	2.73	0.63	0.85	0.85	3.43	0.78	0.226	-2.143	9.9E-23	2.95E-22
LOC112707217	107	149	155	23	55	20	5.74	7.63	7.98	1.32	3.12	1.14	7.12	1.86	0.261	-1.936	1.9E-40	8.49E-40
LOC112707227	281.54	288.65	263.41	112	107.91	105.76	15.09	14.78	13.57	6.45	6.12	6.02	14.48	6.2	0.428	-1.224	1.8E-41	8.39E-41
LOC112707230	231.57	177.03	205.95	16	24.78	13	12.41	9.06	10.61	0.92	1.41	0.74	10.69	1.02	0.096	-3.385	1.1E-109	1.13E-108
LOC112707233	496.88	451.9	473	57.51	81	47	26.63	23.13	24.36	3.31	4.6	2.67	24.71	3.53	0.143	-2.809	3.5E-207	6.92E-206
LOC112707240	73.2	54.96	53.27	7.55	16.95	15	3.92	2.81	2.74	0.43	0.96	0.85	3.16	0.75	0.237	-2.08	5.0E-20	1.39E-19
LOC112707250	4153.64	3663.15	4367.4	8223.86	8541.65	9924.92	222.63	187.53	224.93	473.47	484.64	564.73	211.7	507.61	2.398	1.262	0.0E+00	0
LOC112707258	260	288.33	283	111.49	95.47	102.53	13.94	14.76	14.58	6.42	5.42	5.83	14.43	5.89	0.408	-1.292	7.6E-45	3.80E-44
LOC112707261	5	5.63	34.75	118.06	122.71	120.64	0.27	0.29	1.79	6.8	6.96	6.86	0.78	6.87	8.774	3.133	5.6E-68	3.97E-67
LOC112707263	373	516.08	383.03	112.47	110.48	74.63	19.99	26.42	19.73	6.48	6.27	4.25	22.05	5.67	0.257	-1.96	8.1E-122	9.71E-121
LOC112707266	180.7	99.55	139.06	15.41	36.1	11.79	9.69	5.1	7.16	0.89	2.05	0.67	7.32	1.2	0.164	-2.604	1.7E-58	1.05E-57
LOC112707270	153.69	158	204	63	87	63	8.24	8.09	10.51	3.63	4.94	3.58	8.95	4.05	0.453	-1.143	1.0E-23	3.07E-23
LOC112707281	52	43	65	13	12	8	2.79	2.2	3.35	0.75	0.68	0.46	2.78	0.63	0.227	-2.142	1.6E-18	4.10E-18
LOC112707290	162.91	147.56	156.5	67.46	61.39	70.71	8.73	7.55	8.06	3.88	3.48	4.02	8.11	3.79	0.468	-1.097	1.7E-20	4.81E-20
LOC112707295	9	21	22.89	79.72	76.12	74.22	0.48	1.08	1.18	4.59	4.32	4.22	0.91	4.38	4.792	2.261	7.9E-31	2.91E-30
LOC112707298	219.66	293.23	369.4	114.51	100.6	63.77	11.77	15.01	19.02	6.59	5.71	3.63	15.27	5.31	0.348	-1.524	1.7E-60	1.11E-59
LOC112707301	20.64	30.21	24	93.5	68.56	95.83	1.11	1.55	1.24	5.38	3.89	5.45	1.3	4.91	3.774	1.916	4.2E-28	1.47E-27
LOC112707302	29	242	114.03	4	10	1	1.55	12.39	5.87	0.23	0.57	0.06	6.6	0.29	0.043	-4.526	2.0E-86	1.76E-85
LOC112707319	41.64	80.88	40.6	138.99	124.21	57.56	2.23	4.14	2.09	8	7.05	3.28	2.82	6.11	2.167	1.115	3.2E-16	7.81E-16
LOC112707327	50.34	52.57	32.54	114.99	110.13	90	2.7	2.69	1.68	6.62	6.25	5.12	2.36	6	2.545	1.347	5.3E-21	1.50E-20
LOC112707328	209.47	299.34	145.12	888.56	777.02	864.6	11.23	15.32	7.47	51.16	44.09	49.2	11.34	48.15	4.246	2.086	8.4E-283	2.28E-281
LOC112707333	42	57.36	43.44	229.99	167.2	190.45	2.25	2.94	2.24	13.24	9.49	10.84	2.48	11.19	4.518	2.176	3.4E-73	2.54E-72
LOC112707339	13	26	25	353	193	222	0.7	1.33	1.29	20.32	10.95	12.63	1.11	14.63	13.223	3.725	4.4E-167	7.18E-166
LOC112707348	63	81.88	75.43	13	16	2	3.38	4.19	3.88	0.75	0.91	0.11	3.82	0.59	0.155	-2.694	1.7E-32	6.42E-32
LOC112707354	82	88.52	67.56	140	135	169.52	4.4	4.53	3.48	8.06	7.66	9.65	4.14	8.46	2.044	1.032	1.5E-19	4.07E-19
LOC112707355	30.76	40.84	30.44	83.61	67.7	185.8	1.65	2.09	1.57	4.81	3.84	10.57	1.77	6.41	3.62	1.856	6.1E-35	2.49E-34
LOC112707358	223.33	99.83	147.47	43.35	71.49	34.88	11.97	5.11	7.6	2.5	4.06	1.98	8.23	2.85	0.346	-1.531	3.2E-33	1.25E-32
LOC112707372	979.1	1316.96	1096.73	8061.81	6569.45	7636.64	52.48	67.42	56.48	464.14	372.74	434.53	58.79	423.8	7.208	2.85	0.0E+00	0
LOC112707374	541.05	449.79	612.43	127	153	88.36	29	23.03	31.54	7.31	8.68	5.03	27.86	7.01	0.252	-1.991	9.2E-155	1.40E-153
LOC112707375	462.13	337.33	428.25	107.47	129.55	115.16	24.77	17.27	22.06	6.19	7.35	6.55	21.37	6.7	0.313	-1.674	1.5E-94	1.41E-93
LOC112707378	91.59	99.3	117.23	41.18	40.42	48.82	4.91	5.08	6.04	2.37	2.29	2.78	5.34	2.48	0.464	-1.107	3.1E-14	6.94E-14
LOC112707379	253.4	207.41	232.95	26.41	39.65	31	13.58	10.62	12	1.52	2.25	1.76	12.07	1.84	0.153	-2.711	2.9E-99	2.87E-98
LOC112707389	275.22	284.25	276.91	831.32	341.28	496.44	14.75	14.55	14.26	47.86	19.36	28.25	14.52	31.82	2.192	1.132	8.7E-78	6.86E-77
LOC112707393	192	115	122	7	15	10	10.29	5.89	6.28	0.4	0.85	0.57	7.49	0.61	0.081	-3.625	1.7E-81	1.41E-80
LOC112707395	355.57	251.16	269.06	75	77.5	90.16	19.06	12.86	13.86	4.32	4.4	5.13	15.26	4.62	0.303	-1.725	2.1E-71	1.54E-70
LOC112707397	115.01	108.27	148.84	45.46	29.96	27.05	6.16	5.54	7.67	2.62	1.7	1.54	6.46	1.95	0.303	-1.725	1.9E-31	6.96E-31
LOC112707401	1350.28	1086.14	1035.3	270.54	305.92	372.01	72.37	55.6	53.32	15.58	17.36	21.17	60.43	18.04	0.298	-1.744	2.9E-299	8.28E-298
LOC112707409	129.79	133.48	142.68	40.33	56.35	53.31	6.96	6.83	7.35	2.32	3.2	3.03	7.05	2.85	0.404	-1.306	3.3E-23	9.90E-23
LOC112707410	163.92	238.94	275.74	90.4	109.54	75.81	8.79	12.23	14.2	5.2	6.22	4.31	11.74	5.24	0.447	-1.163	1.1E-31	4.02E-31
LOC112707418	99.89	79.83	89.42	22.56	49.02	23.39	5.35	4.09	4.61	1.3	2.78	1.33	4.68	1.8	0.385	-1.377	4.9E-17	1.22E-16
LOC112707425	28.33	20.19	15	124.04	84.08	54	1.52	1.03	0.77	7.14	4.77	3.07	1.11	4.99	4.512	2.174	1.2E-33	4.63E-33
LOC112707429	638.81	591.61	635.28	207.16	349.64	176.03	34.24	30.29	32.72	11.93	19.84	10.02	32.42	13.93	0.43	-1.219	3.8E-88	3.36E-87
LOC112707431	1553.96	1421.34	1422.83	541.79	617.35	658.92	83.29	72.76	73.28	31.19	35.03	37.49	76.44	34.57	0.452	-1.145	5.7E-185	1.02E-183
LOC112707443	97.88	88.32	132.91	33.01	45.32	42	5.25	4.52	6.85	1.9	2.57	2.39	5.54	2.29	0.413	-1.277	6.2E-18	1.58E-17
LOC112707445	72.9	44	65.34	9	17.66	18	3.91	2.25	3.37	0.52	1	1.02	3.18	0.85	0.267	-1.908	2.6E-18	6.87E-18
LOC112707457	107	61.57	78.33	5	4.1	3.07	5.74	3.15	4.03	0.29	0.23	0.17	4.31	0.23	0.053	-4.227	6.6E-53	3.77E-52
LOC112707462	104.08	114.53	92.44	50.94	44.63	35.73	5.58	5.86	4.76	2.93	2.53	2.03	5.4	2.5	0.462	-1.113	1.9E-14	4.33E-14
LOC112707464	353.06	235.39	367.98	43.04	77.33	11.48	18.92	12.05	18.95	2.48	4.39	0.65	16.64	2.51	0.151	-2.731	3.8E-137	5.09E-136
LOC112707466	95.92	53.36	83.11	87.07	133.3	228.11	5.14	2.73	4.28	5.01	7.56	12.98	4.05	8.52	2.103	1.072	5.2E-21	1.48E-20
LOC112707491	362.49	332.83	332.79	163.02	154.66	149.57	19.43	17.04	17.14	9.39	8.78	8.51	17.87	8.89	0.498	-1.007	2.3E-37	9.73E-37
LOC112707492	704.09	780.09	442.59	157.97	182.18	162.85	37.74	39.94	22.79	9.09	10.34	9.27	33.49	9.57	0.286	-1.808	1.8E-162	2.86E-161
LOC112707498	237.85	431.72	476.64	1346.21	706.84	603.87	12.75	22.1	24.55	77.51	40.1	34.36	19.8	50.66	2.558	1.355	3.2E-170	5.37E-169
LOC112707512	609.05	603.4	544.31	187.01	183.99	98.45	32.64	30.89	28.03	10.77	10.44	5.6	30.52	8.94	0.293	-1.772	1.1E-144	1.56E-143
LOC112707514	479.9	364.09	420.76	44.71	79.37	48.42	25.72	18.64	21.67	2.57	4.5	2.76	22.01	3.28	0.149	-2.748	6.0E-181	1.05E-179
LOC112707520	20.11	12	23.17	36.9	75.76	74.02	1.08	0.61	1.19	2.12	4.3	4.21	0.96	3.54	3.691	1.884	3.5E-20	9.80E-20
LOC112707530	21204.6	22154.2	26629.2	2143.56	4043.35	2321.09	1136.55	1134.14	1371.46	123.41	229.41	132.07	1214.05	161.63	0.133	-2.909	0.0E+00	0
LOC112707531	84	70	71.53	11	17	19	4.5	3.58	3.68	0.63	0.96	1.08	3.92	0.89	0.227	-2.139	1.2E-25	3.77E-25
LOC112707532	133.3	86.95	83	56.21	36	35.61	7.14	4.45	4.27	3.24	2.04	2.03	5.29	2.44	0.461	-1.117	4.3E-14	9.67E-14
LOC112707546	5	7	2	76	75	114	0.27	0.36	0.1	4.38	4.26	6.49	0.24	5.04	20.726	4.373	1.2E-66	8.56E-66
LOC112707552	441.7	528.96	528.38	219.8	230.98	129.39	23.67	27.08	27.21	12.65	13.11	7.36	25.99	11.04	0.425	-1.235	2.7E-73	2.08E-72
LOC112707569	403.77	547.48	421.2	1195.31	844.36	573.64	21.64	28.03	21.69	68.82	47.91	32.64	23.79	49.79	2.093	1.066	8.1E-112	8.87E-111
LOC112707570	317	173	248	71	100	64	16.99	8.86	12.77	4.09	5.67	3.64	12.87	4.47	0.347	-1.527	5.9E-51	3.26E-50
LOC112707573	90	122.12	123	36	54	46	4.82	6.25	6.33	2.07	3.06	2.62	5.8	2.58	0.445	-1.167	1.3E-16	3.27E-16
LOC112707582	75.39	135.99	84.45	35	38	41.98	4.04	6.96	4.35	2.02	2.16	2.39	5.12	2.19	0.428	-1.224	6.8E-16	1.64E-15
LOC112707583	32.13	30.91	42.21	51	113	79	1.72	1.58	2.17	2.94	6.41	4.5	1.82	4.62	2.532	1.34	2.0E-16	4.80E-16
LOC112707584	107.99	192	96.5	4	16	5	5.79	9.83	4.97	0.23	0.91	0.28	6.86	0.47	0.069	-3.858	1.6E-79	1.30E-78
LOC112707586	126.9	91.6	117.97	3.65	9	4.57	6.8	4.69	6.08	0.21	0.51	0.26	5.86	0.33	0.056	-4.164	8.6E-72	6.39E-71
LOC112707599	247.59	280.31	238.68	64	88.14	66	13.27	14.35	12.29	3.68	5	3.76	13.3	4.15	0.312	-1.682	8.3E-61	5.34E-60
LOC112707603	19	41	21	228	82.26	207.35	1.02	2.1	1.08	13.13	4.67	11.8	1.4	9.87	7.048	2.817	3.0E-87	2.62E-86
LOC112707610	80	117	99	29	33	28	4.29	5.99	5.1	1.67	1.87	1.59	5.13	1.71	0.334	-1.584	9.8E-23	2.91E-22
LOC112707615	225	289.32	214	706.87	712.1	753.98	12.06	14.81	11.02	40.7	40.4	42.9	12.63	41.33	3.273	1.71	1.1E-186	1.95E-185
LOC112707617	186	186	210.64	44	59.63	6	9.97	9.52	10.85	2.53	3.38	0.34	10.11	2.08	0.206	-2.279	5.5E-69	3.94E-68
LOC112707618	173.27	303.52	214.24	1372.96	1360.62	1452.93	9.29	15.54	11.03	79.05	77.2	82.67	11.95	79.64	6.663	2.736	0.0E+00	0
LOC112707625	21	41	32.82	152	182	172	1.13	2.1	1.69	8.75	10.33	9.79	1.64	9.62	5.868	2.553	7.2E-77	5.64E-76
LOC112707631	32	46	32	168	129	175	1.72	2.35	1.65	9.67	7.32	9.96	1.91	8.98	4.712	2.236	1.8E-61	1.20E-60
LOC112707636	84	115.14	110	170.47	249.29	244.6	4.5	5.89	5.67	9.81	14.14	13.92	5.35	12.62	2.358	1.238	1.9E-37	7.98E-37
LOC112707642	6	45	1	114	66	464	0.32	2.3	0.05	6.56	3.74	26.4	0.89	12.23	13.745	3.781	3.8E-141	5.30E-140
LOC112707653	1133.61	1760.11	1673.97	6538.71	5346.8	6816.46	60.76	90.11	86.21	376.45	303.37	387.86	79.03	355.89	4.503	2.171	0.0E+00	0
LOC112707657	139	54.44	89.23	2	8.26	3	7.45	2.79	4.6	0.12	0.47	0.17	4.95	0.25	0.051	-4.287	1.5E-61	9.43E-61
LOC112707662	96.36	101.72	121.83	41.44	47.62	38.32	5.16	5.21	6.27	2.39	2.7	2.18	5.55	2.42	0.437	-1.195	2.2E-16	5.39E-16
LOC112707674	426.99	540.5	474	90.54	121.48	94	22.89	27.67	24.41	5.21	6.89	5.35	24.99	5.82	0.233	-2.103	4.0E-150	5.82E-149
LOC112707675	103	68	96	37	38	31	5.52	3.48	4.94	2.13	2.16	1.76	4.65	2.02	0.434	-1.204	6.0E-14	1.33E-13
LOC112707712	151.65	53.86	118.12	4	13.03	2.19	8.13	2.76	6.08	0.23	0.74	0.12	5.66	0.36	0.064	-3.961	5.2E-67	3.63E-66
LOC112707719	337.22	200.61	205.26	48.04	88.63	60	18.07	10.27	10.57	2.77	5.03	3.41	12.97	3.74	0.288	-1.795	2.3E-64	1.58E-63
LOC112707722	284.19	292.96	331.96	554.37	514.47	745.98	15.23	15	17.1	31.92	29.19	42.45	15.78	34.52	2.188	1.13	4.0E-84	3.41E-83
LOC112707726	103.79	287.5	268.3	314.22	453.26	684.51	5.56	14.72	13.82	18.09	25.72	38.95	11.37	27.59	2.427	1.279	2.3E-82	1.91E-81
LOC112707730	211.87	124.06	177.53	41.48	60.86	45.92	11.36	6.35	9.14	2.39	3.45	2.61	8.95	2.82	0.315	-1.668	1.2E-40	5.71E-40
LOC112707732	32	71	39.24	209	237	251	1.72	3.63	2.02	12.03	13.45	14.28	2.46	13.25	5.395	2.432	6.3E-99	6.10E-98
LOC112707745	360.94	319	368.96	168.9	176.4	121.83	19.35	16.33	19	9.72	10.01	6.93	18.23	8.89	0.488	-1.036	7.7E-40	3.50E-39
LOC112707754	113.58	115.97	115.3	45.53	49.35	57.25	6.09	5.94	5.94	2.62	2.8	3.26	5.99	2.89	0.483	-1.05	1.8E-14	4.04E-14
LOC112707761	67.75	51.8	42.03	16.89	14.87	11.49	3.63	2.65	2.16	0.97	0.84	0.65	2.81	0.82	0.291	-1.779	3.8E-15	8.78E-15
LOC112707773	70	58	79	124	121.49	168	3.75	2.97	4.07	7.14	6.89	9.56	3.6	7.86	2.186	1.128	4.3E-21	1.21E-20
LOC112707775	258.48	223.92	241.24	100.76	106.33	115.31	13.85	11.46	12.42	5.8	6.03	6.56	12.58	6.13	0.487	-1.037	3.4E-28	1.18E-27
LOC112707790	622.32	460	500.08	233	260.31	196.6	33.36	23.55	25.76	13.41	14.77	11.19	27.56	13.12	0.476	-1.07	1.3E-61	8.31E-61
LOC112707796	61.3	71.13	29.93	18	11	11.32	3.29	3.64	1.54	1.04	0.62	0.64	2.82	0.77	0.272	-1.881	2.1E-16	5.15E-16
LOC112707806	121	128	112.25	37	43	39	6.49	6.55	5.78	2.13	2.44	2.22	6.27	2.26	0.361	-1.471	1.2E-24	3.76E-24
LOC112707811	78	204.09	124.52	3	10	1	4.18	10.45	6.41	0.17	0.57	0.06	7.01	0.27	0.038	-4.717	2.5E-93	2.36E-92
LOC112707821	147.66	182.55	171.65	320	400.61	344.77	7.91	9.35	8.84	18.42	22.73	19.62	8.7	20.26	2.328	1.219	3.0E-57	1.80E-56
LOC112707828	129.6	133.2	188.24	48.86	34.48	27.49	6.95	6.82	9.69	2.81	1.96	1.56	7.82	2.11	0.27	-1.89	1.0E-42	4.85E-42
LOC112707831	662.77	585.15	577.53	303.82	257.11	151.24	35.52	29.96	29.74	17.49	14.59	8.61	31.74	13.56	0.427	-1.227	2.4E-87	2.07E-86
LOC112707853	671.55	269.68	244.13	25.16	31	9	35.99	13.81	12.57	1.45	1.76	0.51	20.79	1.24	0.06	-4.067	2.5E-242	5.86E-241
LOC112707856	97.02	116.46	108.09	38.68	52.8	35.14	5.2	5.96	5.57	2.23	3	2	5.58	2.41	0.432	-1.21	6.9E-17	1.72E-16
LOC112707863	125.54	94.74	127.91	29.81	34.21	9.85	6.73	4.85	6.59	1.72	1.94	0.56	6.06	1.41	0.232	-2.106	3.7E-38	1.61E-37
LOC112707865	530.46	128.54	267.1	3	7	2	28.43	6.58	13.76	0.17	0.4	0.11	16.26	0.23	0.014	-6.164	1.5E-236	3.47E-235
LOC112707872	92.2	102.74	96.59	30.28	26.49	17	4.94	5.26	4.97	1.74	1.5	0.97	5.06	1.4	0.278	-1.849	1.6E-27	5.35E-27
LOC112707891	100.17	102.38	63.05	40.49	31.58	29.8	5.37	5.24	3.25	2.33	1.79	1.7	4.62	1.94	0.42	-1.252	6.6E-15	1.53E-14
LOC112707894	66.28	66.89	50.34	25.92	33.91	22.91	3.55	3.42	2.59	1.49	1.92	1.3	3.19	1.57	0.493	-1.021	7.0E-08	1.18E-07
LOC112707895	406.05	310.1	412.48	156.36	145.25	108.88	21.76	15.87	21.24	9	8.24	6.2	19.62	7.81	0.398	-1.329	2.2E-62	1.46E-61
LOC112707896	154.39	148.77	131.8	52.44	69.76	63.53	8.28	7.62	6.79	3.02	3.96	3.61	7.56	3.53	0.467	-1.099	4.5E-19	1.19E-18
LOC112707899	136.24	144.09	132.11	50.17	61.58	36.63	7.3	7.38	6.8	2.89	3.49	2.08	7.16	2.82	0.394	-1.344	1.6E-24	5.01E-24
LOC112707900	18	47.1	67.91	143.54	57.9	90.08	0.96	2.41	3.5	8.26	3.29	5.13	2.29	5.56	2.428	1.28	5.0E-18	1.28E-17
LOC112707901	123.14	107.18	112.56	10.78	24.08	14.17	6.6	5.49	5.8	0.62	1.37	0.81	5.96	0.93	0.157	-2.676	2.1E-49	1.11E-48
LOC112707906	48	30.49	61.4	298.38	755.57	520.09	2.57	1.56	3.16	17.18	42.87	29.59	2.43	29.88	12.296	3.62	0.0E+00	0
LOC112707907	113.09	91.91	98.25	31.83	34.93	33.01	6.06	4.71	5.06	1.83	1.98	1.88	5.28	1.9	0.359	-1.476	4.4E-21	1.25E-20
LOC112707909	17	50	79	211.07	147.93	87	0.91	2.56	4.07	12.15	8.39	4.95	2.51	8.5	3.381	1.757	2.9E-42	1.37E-41
LOC112707923	78	81	83	29	32	30	4.18	4.15	4.27	1.67	1.82	1.71	4.2	1.73	0.413	-1.277	5.5E-14	1.22E-13
LOC112707928	510.37	485.02	486.54	1115.87	719.03	916.05	27.36	24.83	25.06	64.24	40.8	52.12	25.75	52.39	2.034	1.025	5.4E-110	5.85E-109
LOC112707929	81.59	92	199	29	71	36	4.37	4.71	10.25	1.67	4.03	2.05	6.44	2.58	0.401	-1.319	6.7E-22	1.94E-21
LOC112707932	82.25	89.86	81.92	15.84	15.08	14.07	4.41	4.6	4.22	0.91	0.86	0.8	4.41	0.86	0.194	-2.364	2.3E-32	8.74E-32
LOC112707935	16	7	2	69.67	75	70	0.86	0.36	0.1	4.01	4.26	3.98	0.44	4.08	9.28	3.214	6.5E-42	3.06E-41
LOC112707936	165.58	171.7	176.65	85.9	80.32	64.32	8.87	8.79	9.1	4.95	4.56	3.66	8.92	4.39	0.492	-1.023	3.6E-20	9.88E-20
LOC112707961	93.46	62	99.58	205	166.35	199	5.01	3.17	5.13	11.8	9.44	11.32	4.44	10.85	2.446	1.291	8.3E-35	3.41E-34
LOC112707966	165.57	97.54	131.58	17.68	40	19.61	8.87	4.99	6.78	1.02	2.27	1.12	6.88	1.47	0.214	-2.227	6.6E-46	3.36E-45
LOC112707973	72.13	73.72	55.93	8	10	8.33	3.87	3.77	2.88	0.46	0.57	0.47	3.51	0.5	0.143	-2.81	2.7E-31	1.00E-30
LOC112707978	1129.62	1129.26	1171.33	355	413	253	60.55	57.81	60.33	20.44	23.43	14.4	59.56	19.42	0.326	-1.617	6.7E-262	1.70E-260
LOC112707990	71.48	113.22	64.09	43	30.44	38.4	3.83	5.8	3.3	2.48	1.73	2.18	4.31	2.13	0.494	-1.017	1.6E-10	3.12E-10
LOC112707991	101.96	101.39	110.29	44	57.87	26.37	5.46	5.19	5.68	2.53	3.28	1.5	5.44	2.44	0.448	-1.16	2.5E-15	5.91E-15
LOC112707993	57.84	51.85	66.47	20.18	32.41	21.48	3.1	2.65	3.42	1.16	1.84	1.22	3.06	1.41	0.46	-1.12	7.5E-09	1.33E-08
LOC112708002	73.75	64.19	75.76	22.26	37.97	27.42	3.95	3.29	3.9	1.28	2.15	1.56	3.71	1.66	0.448	-1.159	6.2E-11	1.21E-10
LOC112708010	518.24	699.06	681.36	1352.9	1255.89	1354.1	27.78	35.79	35.09	77.89	71.26	77.05	32.89	75.4	2.293	1.197	7.5E-200	1.43E-198
LOC112708017	137.91	90	122.5	43.42	46.86	53.83	7.39	4.61	6.31	2.5	2.66	3.06	6.1	2.74	0.449	-1.155	7.8E-17	1.94E-16
LOC112708028	104.87	102.58	145.2	60	43.6	22.95	5.62	5.25	7.48	3.45	2.47	1.31	6.12	2.41	0.394	-1.344	3.8E-21	1.07E-20
LOC112708029	88.97	64.57	90.62	26.56	22.46	14.15	4.77	3.31	4.67	1.53	1.27	0.81	4.25	1.2	0.283	-1.82	1.4E-22	4.11E-22
LOC112708032	208.55	305.96	294.93	52.65	65.35	30.28	11.18	15.66	15.19	3.03	3.71	1.72	14.01	2.82	0.201	-2.313	1.8E-96	1.75E-95
LOC112708038	131.49	182.21	155.47	71	64	65	7.05	9.33	8.01	4.09	3.63	3.7	8.13	3.81	0.468	-1.095	2.0E-20	5.52E-20
LOC112708041	69	80.49	77.01	156.66	179.3	206.34	3.7	4.12	3.97	9.02	10.17	11.74	3.93	10.31	2.623	1.391	8.0E-37	3.39E-36
LOC112708049	265.19	242.8	228.89	89.47	117.19	88.85	14.21	12.43	11.79	5.15	6.65	5.06	12.81	5.62	0.439	-1.189	2.2E-35	8.95E-35
LOC112708070	494	400.63	351	1120.23	603.52	830.82	26.48	20.51	18.08	64.5	34.24	47.27	21.69	48.67	2.244	1.166	3.3E-128	4.16E-127
LOC112708074	768.26	2080.13	1477.17	2718.68	2681.21	2733.8	41.18	106.49	76.08	156.52	152.13	155.55	74.58	154.73	2.075	1.053	1.0E-296	2.98E-295
LOC112708078	145	182	170	45	59	36	7.77	9.32	8.76	2.59	3.35	2.05	8.62	2.66	0.309	-1.694	2.1E-40	9.36E-40
LOC112708083	153.22	161.17	147.92	39.12	49.23	64.16	8.21	8.25	7.62	2.25	2.79	3.65	8.03	2.9	0.361	-1.47	3.6E-31	1.34E-30
LOC112708084	160	153	149	47	61	73	8.58	7.83	7.67	2.71	3.46	4.15	8.03	3.44	0.429	-1.222	1.0E-23	3.23E-23
LOC112708095	23	24	15	749	575	547	1.23	1.23	0.77	43.12	32.62	31.12	1.08	35.62	33.084	5.048	0.0E+00	0
LOC112708102	113.37	82.08	68.69	43.59	34	40	6.08	4.2	3.54	2.51	1.93	2.28	4.61	2.24	0.486	-1.04	3.6E-11	7.18E-11
LOC112708113	191	224	233	82	65	69	10.24	11.47	12	4.72	3.69	3.93	11.24	4.11	0.366	-1.45	5.0E-42	2.35E-41
LOC112708115	59	56	43	18.71	27	23	3.16	2.87	2.21	1.08	1.53	1.31	2.75	1.31	0.476	-1.072	1.6E-07	2.62E-07
LOC112708121	75.01	78.34	75.69	30.47	29.02	25.42	4.02	4.01	3.9	1.75	1.65	1.45	3.98	1.62	0.407	-1.299	1.2E-13	2.59E-13
LOC112708128	407.48	519.44	467.46	58.71	92.65	37	21.84	26.59	24.08	3.38	5.26	2.11	24.17	3.58	0.148	-2.754	1.5E-199	2.85E-198
LOC112708132	298.84	386.94	324.24	23	87.01	61.79	16.02	19.81	16.7	1.32	4.94	3.52	17.51	3.26	0.186	-2.425	2.5E-126	3.09E-125
LOC112708135	186.47	347.09	208.09	44	35.26	73.35	9.99	17.77	10.72	2.53	2	4.17	12.83	2.9	0.226	-2.145	5.8E-81	4.75E-80
LOC112708141	217.73	207.47	231.86	70.11	59.29	39.69	11.67	10.62	11.94	4.04	3.36	2.26	11.41	3.22	0.282	-1.825	2.1E-58	1.32E-57
LOC112708150	159.6	148.92	143.6	45.5	52.59	44.44	8.55	7.62	7.4	2.62	2.98	2.53	7.86	2.71	0.345	-1.536	2.8E-32	1.09E-31
LOC112708162	109	79.39	64.4	492	379	465.64	5.84	4.06	3.32	28.33	21.5	26.5	4.41	25.44	5.774	2.53	3.4E-195	6.42E-194
LOC112708165	94.04	89.11	107.02	40.65	45.13	30.15	5.04	4.56	5.51	2.34	2.56	1.72	5.04	2.21	0.438	-1.191	6.0E-15	1.38E-14
LOC112708172	132.96	212.77	158.59	62.82	63.81	95.66	7.13	10.89	8.17	3.62	3.62	5.44	8.73	4.23	0.484	-1.046	1.6E-20	4.35E-20
LOC112708192	73.44	63.75	73.13	9.32	19.5	2.78	3.94	3.26	3.77	0.54	1.11	0.16	3.66	0.6	0.165	-2.6	7.3E-30	2.64E-29
LOC112708196	168.44	122.4	165.42	53.3	62	60	9.03	6.27	8.52	3.07	3.52	3.41	7.94	3.33	0.42	-1.252	2.6E-24	8.25E-24
LOC112708198	659.93	686.93	777.97	1347.16	1506.15	1845.62	35.37	35.17	40.07	77.56	85.46	105.02	36.87	89.35	2.423	1.277	2.4E-260	6.09E-259
LOC112708204	149.02	131.56	128.29	16.73	42	21.17	7.99	6.73	6.61	0.96	2.38	1.2	7.11	1.51	0.213	-2.232	8.6E-48	4.49E-47
LOC112708205	49.76	68.86	63.91	20	25.51	22.03	2.67	3.53	3.29	1.15	1.45	1.25	3.16	1.28	0.406	-1.302	4.9E-11	9.67E-11
LOC112708209	499.07	696.48	580.93	1535.57	1338.03	1315.41	26.75	35.65	29.92	88.41	75.92	74.85	30.77	79.73	2.591	1.373	2.8E-265	7.07E-264
LOC112708214	78	69.63	101	16	29.01	27.47	4.18	3.56	5.2	0.92	1.65	1.56	4.31	1.38	0.319	-1.648	2.3E-20	6.35E-20
LOC112708245	78.48	69.63	85	28.85	22	48	4.21	3.56	4.38	1.66	1.25	2.73	4.05	1.88	0.464	-1.107	5.4E-11	1.06E-10
LOC112708247	257.29	309.89	259.51	39.56	71.9	47.74	13.79	15.86	13.37	2.28	4.08	2.72	14.34	3.03	0.211	-2.244	2.5E-95	2.36E-94
LOC112708255	571.22	501.85	616.1	185.63	171.14	154.26	30.62	25.69	31.73	10.69	9.71	8.78	29.35	9.73	0.331	-1.593	7.6E-120	8.98E-119
LOC112708259	37.17	128.16	59.99	186.72	153.94	167.38	1.99	6.56	3.09	10.75	8.73	9.52	3.88	9.67	2.491	1.317	7.7E-32	2.92E-31
LOC112708264	177.7	264.33	182.01	827.45	893.94	1337.54	9.52	13.53	9.37	47.64	50.72	76.11	10.81	58.16	5.382	2.428	0.0E+00	0
LOC112708265	169.26	136.57	122.58	38	33	32	9.07	6.99	6.31	2.19	1.87	1.82	7.46	1.96	0.263	-1.928	1.5E-41	6.82E-41
LOC112708298	4	3	1	96.47	91.53	112	0.21	0.15	0.05	5.55	5.19	6.37	0.14	5.7	41.732	5.383	4.3E-83	3.64E-82
LOC112708314	0	2	5.85	146.96	119.5	105.36	0	0.1	0.3	8.46	6.78	6	0.13	7.08	53.1	5.731	3.8E-106	3.97E-105
LOC112708321	61.08	58.88	118.35	18.75	14	54.83	3.27	3.01	6.1	1.08	0.79	3.12	4.13	1.66	0.403	-1.311	2.6E-14	5.75E-14
LOC112708381	63	38	60.7	1	1	0	3.38	1.95	3.13	0.06	0.06	0	2.82	0.04	0.014	-6.14	1.1E-42	5.42E-42
LOC112708398	5.1	14.16	11.58	171.55	402.5	497.1	0.27	0.72	0.6	9.88	22.84	28.29	0.53	20.34	38.371	5.262	8.5E-290	2.35E-288
LOC112708406	153	44.25	64.9	25	38	41	8.2	2.27	3.34	1.44	2.16	2.33	4.6	1.98	0.429	-1.22	3.6E-14	8.14E-14
LOC112708410	35.32	81.19	34.48	15.21	22.32	8.12	1.89	4.16	1.78	0.88	1.27	0.46	2.61	0.87	0.333	-1.585	3.5E-12	7.17E-12
LOC112708452	61.87	109.09	121.77	2	6	5	3.32	5.58	6.27	0.12	0.34	0.28	5.06	0.25	0.049	-4.358	9.2E-64	6.14E-63
LOC112708615	89.28	120.33	109.03	22.15	34.93	32.49	4.79	6.16	5.62	1.28	1.98	1.85	5.52	1.7	0.308	-1.697	1.2E-26	3.86E-26
LOC112708724	84.28	48.59	95.35	19.27	35.31	20.6	4.52	2.49	4.91	1.11	2	1.17	3.97	1.43	0.359	-1.478	3.4E-16	8.16E-16
LOC112708767	225	245.64	225.68	70.02	92.05	71.23	12.06	12.58	11.62	4.03	5.22	4.05	12.09	4.43	0.367	-1.447	7.2E-45	3.58E-44
LOC112708793	4.36	12.28	5	55.61	138.11	105.29	0.23	0.63	0.26	3.2	7.84	5.99	0.37	5.68	15.205	3.927	2.8E-69	2.00E-68
LOC112708860	63	62	61	12	14	18	3.38	3.17	3.14	0.69	0.79	1.02	3.23	0.83	0.258	-1.955	2.8E-19	7.66E-19
LOC112708890	163.97	161.88	146.31	61.12	67.76	58.22	8.79	8.29	7.54	3.52	3.84	3.31	8.21	3.56	0.433	-1.206	1.3E-23	3.89E-23
LOC112708906	70.89	77.55	82.96	26.78	33.71	21.84	3.8	3.97	4.27	1.54	1.91	1.24	4.01	1.56	0.39	-1.36	1.3E-14	3.02E-14
LOC112708933	150.95	153.09	124.59	31	21	17.19	8.09	7.84	6.42	1.78	1.19	0.98	7.45	1.32	0.177	-2.5	6.4E-57	3.87E-56
LOC112709172	84.35	90.89	92.48	39.31	27.31	36.11	4.52	4.65	4.76	2.26	1.55	2.05	4.64	1.95	0.421	-1.249	7.9E-15	1.82E-14
LOC112709229	84	78	99	7	36	25	4.5	3.99	5.1	0.4	2.04	1.42	4.53	1.29	0.284	-1.816	6.7E-24	2.08E-23
LOC112709253	9	251	54	447	472	603	0.48	12.85	2.78	25.74	26.78	34.31	5.37	28.94	5.39	2.43	1.7E-209	3.44E-208
LOC112709257	2	37.12	5.02	49.1	40.11	108.21	0.11	1.9	0.26	2.83	2.28	6.16	0.76	3.76	4.965	2.312	1.4E-27	4.88E-27
LOC112709363	87.91	97.92	64.52	21	13.32	12.4	4.71	5.01	3.32	1.21	0.76	0.71	4.35	0.89	0.206	-2.283	1.4E-30	5.32E-30
LOC112709382	737.24	619.75	578.9	1339.4	1004.97	1323.39	39.52	31.73	29.81	77.11	57.02	75.3	33.69	69.81	2.072	1.051	1.2E-149	1.78E-148
LOC112709397	68.58	70.12	84.65	11	15.42	16.79	3.68	3.59	4.36	0.63	0.87	0.96	3.88	0.82	0.212	-2.241	9.5E-27	3.17E-26
LOC112709403	165.54	144.07	153.61	30.11	49.46	31.96	8.87	7.38	7.91	1.73	2.81	1.82	8.05	2.12	0.263	-1.926	6.9E-45	3.44E-44
LOC112709543	430.96	553.26	541.43	2366.12	2227.58	2758.85	23.1	28.32	27.88	136.22	126.39	156.98	26.43	139.86	5.291	2.404	0.0E+00	0
LOC112709572	197.25	192.27	160.32	82.08	75.93	53.51	10.57	9.84	8.26	4.73	4.31	3.04	9.56	4.03	0.421	-1.247	9.6E-29	3.39E-28
LOC112709582	269.03	306.44	209.34	703.29	711.58	736.21	14.42	15.69	10.78	40.49	40.37	41.89	13.63	40.92	3.002	1.586	5.8E-166	9.34E-165
LOC112709626	467.23	878.85	817.59	418.93	324.79	144.65	25.04	44.99	42.11	24.12	18.43	8.23	37.38	16.93	0.453	-1.143	8.9E-97	8.50E-96
LOC112709630	136.48	111.53	185.97	42.77	43.15	44.64	7.32	5.71	9.58	2.46	2.45	2.54	7.54	2.48	0.33	-1.602	7.6E-33	2.97E-32
LOC112709661	10.64	11.75	5.42	372.99	558.09	754.52	0.57	0.6	0.28	21.47	31.66	42.93	0.48	32.02	66.248	6.05	0.0E+00	0
LOC112709683	386.33	393.39	363.21	96.43	100.59	75.87	20.71	20.14	18.71	5.55	5.71	4.32	19.85	5.19	0.262	-1.935	1.6E-107	1.67E-106
LOC112709696	91.27	95.22	118.6	34.1	41.54	24.01	4.89	4.87	6.11	1.96	2.36	1.37	5.29	1.9	0.359	-1.48	3.0E-21	8.59E-21
LOC112709702	261.89	221.65	255.37	64.02	62.38	21.69	14.04	11.35	13.15	3.69	3.54	1.23	12.85	2.82	0.22	-2.188	6.9E-83	5.78E-82
LOC112709705	153.69	120.16	102.45	55.79	34.25	39	8.24	6.15	5.28	3.21	1.94	2.22	6.56	2.46	0.375	-1.416	3.5E-24	1.09E-23
LOC112709708	100.41	101.32	87	46	38	40	5.38	5.19	4.48	2.65	2.16	2.28	5.02	2.36	0.471	-1.086	3.5E-13	7.49E-13
LOC112709711	348.95	378.79	395.13	784.98	828.29	907.51	18.7	19.39	20.35	45.19	47	51.64	19.48	47.94	2.461	1.299	7.8E-152	1.16E-150
LOC112709718	77	82	81.03	35	29	33	4.13	4.2	4.17	2.02	1.65	1.88	4.17	1.85	0.444	-1.171	2.3E-12	4.71E-12
LOC112709734	55.21	54.25	55.33	2	16	7	2.96	2.78	2.85	0.12	0.91	0.4	2.86	0.48	0.166	-2.587	6.8E-24	2.09E-23
LOC112709736	91.72	79.39	78.65	36	38	37	4.92	4.06	4.05	2.07	2.16	2.11	4.34	2.11	0.487	-1.039	1.2E-10	2.33E-10
LOC112709742	585.58	747.6	551.05	154.51	189.59	217.74	31.39	38.27	28.38	8.9	10.76	12.39	32.68	10.68	0.327	-1.613	1.7E-135	2.24E-134
LOC112709743	343	310	318	87	90	210.47	18.38	15.87	16.38	5.01	5.11	11.98	16.88	7.37	0.437	-1.196	3.5E-46	1.80E-45
LOC112709750	464.34	376.46	266	101	62.29	115	24.89	19.27	13.7	5.81	3.53	6.54	19.29	5.29	0.274	-1.865	2.0E-99	1.95E-98
LOC112709752	36	54	75	9	12	16	1.93	2.76	3.86	0.52	0.68	0.91	2.85	0.7	0.247	-2.019	6.1E-18	1.57E-17
LOC112709755	110.56	101.68	110.16	42.55	41.46	29.29	5.93	5.21	5.67	2.45	2.35	1.67	5.6	2.16	0.385	-1.377	4.5E-20	1.23E-19
LOC112709769	151	140	195	4	11	4	8.09	7.17	10.04	0.23	0.62	0.23	8.43	0.36	0.043	-4.55	8.5E-109	9.06E-108
LOC112709771	495.95	411.27	430.28	881.97	1186.45	1199.23	26.58	21.05	22.16	50.78	67.32	68.24	23.26	62.11	2.67	1.417	1.4E-223	3.04E-222
LOC112709778	1128.12	955.81	858.5	307.34	337.3	256.96	60.47	48.93	44.21	17.69	19.14	14.62	51.2	17.15	0.335	-1.578	3.7E-218	7.69E-217
LOC112709781	273.96	228.32	178.07	82.62	70.42	63	14.68	11.69	9.17	4.76	4	3.58	11.85	4.11	0.347	-1.526	3.4E-47	1.75E-46
LOC112709782	357.84	559.93	360.73	1891.45	1330.34	1401.07	19.18	28.66	18.58	108.9	75.48	79.72	22.14	88.03	3.976	1.991	0.0E+00	0
LOC112709792	106	168	200	2034	2579.21	2980	5.68	8.6	10.3	117.1	146.34	169.56	8.19	144.33	17.616	4.139	0.0E+00	0
LOC112709800	32	22	5	91	104	195	1.72	1.13	0.26	5.24	5.9	11.1	1.04	7.41	7.151	2.838	1.2E-66	8.45E-66
LOC112709805	176.01	44.17	112.57	9	36	27	9.43	2.26	5.8	0.52	2.04	1.54	5.83	1.37	0.234	-2.093	1.7E-36	7.11E-36
LOC112709809	70	103.58	76.43	31	32	32	3.75	5.3	3.94	1.78	1.82	1.82	4.33	1.81	0.417	-1.261	4.1E-14	9.07E-14
LOC112709816	2346.34	1564.33	2286.16	122	183	139	125.76	80.08	117.74	7.02	10.38	7.91	107.86	8.44	0.078	-3.676	0.0E+00	0
LOC112709817	208	150.74	140	7	12	5	11.15	7.72	7.21	0.4	0.68	0.28	8.69	0.45	0.052	-4.261	1.6E-106	1.70E-105
LOC112709824	101.78	103.83	114.59	49	41	35	5.46	5.32	5.9	2.82	2.33	1.99	5.56	2.38	0.428	-1.224	5.8E-17	1.45E-16
LOC112709830	94	550	113	2897	1994	1979.99	5.04	28.16	5.82	166.79	113.14	112.66	13.01	130.86	10.061	3.331	0.0E+00	0
LOC112709835	771.43	669.37	721.39	207	253.44	382.02	41.35	34.27	37.15	11.92	14.38	21.74	37.59	16.01	0.426	-1.231	5.9E-103	6.00E-102
LOC112709855	148.53	170.31	169.37	684.35	608.71	728.77	7.96	8.72	8.72	39.4	34.54	41.47	8.47	38.47	4.544	2.184	7.6E-243	1.76E-241
LOC112709869	76.46	86.62	87	30	16	9	4.1	4.43	4.48	1.73	0.91	0.51	4.34	1.05	0.242	-2.046	3.8E-27	1.30E-26
LOC112709871	237.12	167.99	239.34	45.95	55.2	42.29	12.71	8.6	12.33	2.65	3.13	2.41	11.21	2.73	0.243	-2.038	3.0E-66	2.06E-65
LOC112709875	86.67	63.92	104.18	18.4	25.7	23.71	4.65	3.27	5.37	1.06	1.46	1.35	4.43	1.29	0.291	-1.78	5.9E-23	1.78E-22
LOC112709880	28.05	11.61	34.02	231.85	283.7	380.51	1.5	0.59	1.75	13.35	16.1	21.65	1.28	17.03	13.307	3.734	4.7E-194	8.73E-193
LOC112709883	118.72	134.63	82.92	45.61	44.35	18.2	6.36	6.89	4.27	2.63	2.52	1.04	5.84	2.06	0.353	-1.501	6.0E-24	1.85E-23
LOC112709889	90.65	90.17	68.65	17.54	21.62	14.77	4.86	4.62	3.54	1.01	1.23	0.84	4.34	1.03	0.237	-2.08	1.5E-27	5.15E-27
LOC112709894	127.62	77.83	89.99	4.5	15	9	6.84	3.98	4.63	0.26	0.85	0.51	5.15	0.54	0.105	-3.254	6.5E-52	3.65E-51
LOC112709897	184.66	284.2	239.02	79.6	108.88	86	9.9	14.55	12.31	4.58	6.18	4.89	12.25	5.22	0.426	-1.232	5.2E-36	2.19E-35
LOC112709906	113	124.31	115.69	459.98	264.21	260.29	6.06	6.36	5.96	26.48	14.99	14.81	6.13	18.76	3.062	1.614	7.7E-81	6.33E-80
LOC112709910	543.17	683.08	971.3	219.32	282.99	176.32	29.11	34.97	50.02	12.63	16.06	10.03	38.03	12.91	0.339	-1.559	2.1E-149	3.09E-148
LOC112709916	65	76	51.19	17	17.5	22	3.48	3.89	2.64	0.98	0.99	1.25	3.34	1.07	0.322	-1.636	5.9E-16	1.43E-15
LOC112709919	519.83	516.25	385.9	93.96	119.6	79.34	27.86	26.43	19.87	5.41	6.79	4.51	24.72	5.57	0.225	-2.15	4.7E-152	6.97E-151
LOC112709926	144.83	81.44	118.89	3.22	31	2	7.76	4.17	6.12	0.19	1.76	0.11	6.02	0.69	0.114	-3.131	1.4E-58	8.63E-58
LOC112709927	36	52	63	10	18	31	1.93	2.66	3.24	0.58	1.02	1.76	2.61	1.12	0.429	-1.221	1.4E-08	2.37E-08
LOC112709944	307	259	282	85	133	115	16.45	13.26	14.52	4.89	7.55	6.54	14.74	6.33	0.429	-1.221	6.0E-42	2.84E-41
LOC112709953	69.97	83.41	63.75	15.05	24.22	37.01	3.75	4.27	3.28	0.87	1.37	2.11	3.77	1.45	0.385	-1.377	3.8E-14	8.60E-14
LOC112709965	90.27	98.22	96.72	28	45.74	37.88	4.84	5.03	4.98	1.61	2.6	2.16	4.95	2.12	0.429	-1.221	2.6E-15	6.04E-15
LOC112709984	576.16	564.53	763.91	72	141.69	95.62	30.88	28.9	39.34	4.15	8.04	5.44	33.04	5.88	0.178	-2.491	4.2E-241	9.60E-240
LOC112709988	30	37	27.47	77.22	56.51	67	1.61	1.89	1.41	4.45	3.21	3.81	1.64	3.82	2.336	1.224	3.1E-12	6.44E-12
LOC112709990	123.35	109.76	115.28	49.22	54.7	33	6.61	5.62	5.94	2.83	3.1	1.88	6.06	2.6	0.43	-1.218	3.1E-18	7.92E-18
LOC112709999	170.36	145	171.98	66	75.78	61.39	9.13	7.42	8.86	3.8	4.3	3.49	8.47	3.86	0.456	-1.133	2.1E-22	6.35E-22
LOC112710000	94.45	96	121.06	39	46.05	30	5.06	4.91	6.23	2.25	2.61	1.71	5.4	2.19	0.406	-1.302	2.8E-18	7.23E-18
LOC112710008	775.69	760.47	787.04	108	188.41	134.04	41.58	38.93	40.53	6.22	10.69	7.63	40.35	8.18	0.203	-2.302	7.5E-266	1.93E-264
LOC112710026	21.36	27.32	14.55	59.28	88.63	45.29	1.14	1.4	0.75	3.41	5.03	2.58	1.1	3.67	3.35	1.744	4.8E-19	1.29E-18
LOC112710037	183.59	163.38	186	61	78	50	9.84	8.36	9.58	3.51	4.43	2.85	9.26	3.6	0.388	-1.364	5.7E-32	2.18E-31
LOC112710084	159.41	126.7	150.37	730.16	1341.06	1614.94	8.54	6.49	7.74	42.04	76.09	91.89	7.59	70.01	9.224	3.205	0.0E+00	0
LOC112710085	173.8	131.95	145.4	405.27	349.08	431.05	9.32	6.75	7.49	23.33	19.81	24.53	7.85	22.56	2.872	1.522	8.4E-89	7.46E-88
LOC112710087	149.97	140.24	131.67	1	0	0	8.04	7.18	6.78	0.06	0	0	7.33	0.02	0.003	-8.518	8.7E-115	9.87E-114
LOC112710091	524.46	475.29	456.66	2601.46	1960.99	1985.95	28.11	24.33	23.52	149.77	111.26	113	25.32	124.68	4.924	2.3	0.0E+00	0
LOC112710092	635.26	515.8	581.62	151.92	217.44	175.06	34.05	26.41	29.95	8.75	12.34	9.96	30.14	10.35	0.343	-1.542	2.8E-117	3.25E-116
LOC112710097	71.74	94.37	84.32	37.65	46.33	28.26	3.85	4.83	4.34	2.17	2.63	1.61	4.34	2.14	0.492	-1.022	1.8E-10	3.51E-10
LOC112710122	95	157	208	569.89	590.7	744	5.09	8.04	10.71	32.81	33.52	42.33	7.95	36.22	4.558	2.188	1.2E-229	2.66E-228
LOC112710124	401.71	301.29	349.54	128.69	151.2	80.52	21.53	15.42	18	7.41	8.58	4.58	18.32	6.86	0.374	-1.418	2.3E-64	1.56E-63
LOC112710133	133.55	108.3	66.03	14.1	26.52	31.53	7.16	5.54	3.4	0.81	1.5	1.79	5.37	1.37	0.255	-1.973	4.9E-31	1.84E-30
LOC112710141	274.05	172.63	213.47	47.8	53.37	45.53	14.69	8.84	10.99	2.75	3.03	2.59	11.51	2.79	0.242	-2.044	4.4E-68	3.10E-67
LOC112710143	500.96	546.35	526.2	82.27	148.67	93.25	26.85	27.97	27.1	4.74	8.44	5.31	27.31	6.16	0.226	-2.147	9.9E-168	1.61E-166
LOC112710147	261	428	300	1684.81	1747.5	2586.26	13.99	21.91	15.45	97	99.15	147.16	17.12	114.44	6.686	2.741	0.0E+00	0
LOC112710148	64.69	70.62	71.34	124.35	123.8	149.88	3.47	3.62	3.67	7.16	7.02	8.53	3.59	7.57	2.111	1.078	6.2E-19	1.66E-18
LOC112710159	21.28	20.09	44.84	490.08	366.28	407.3	1.14	1.03	2.31	28.22	20.78	23.18	1.49	24.06	16.112	4.01	1.0E-287	2.78E-286
LOC112710187	212	165.49	246	45	45.51	35	11.36	8.47	12.67	2.59	2.58	1.99	10.83	2.39	0.22	-2.182	9.2E-70	6.65E-69
LOC112710190	3938.91	9942.22	7333.25	139.82	675.77	86.51	211.12	508.97	377.68	8.05	38.34	4.92	365.92	17.1	0.047	-4.419	0.0E+00	0
LOC112710191	746.12	1137.73	1437.83	22	131.29	19.15	39.99	58.24	74.05	1.27	7.45	1.09	57.43	3.27	0.057	-4.134	0.0E+00	0
LOC112710197	112.88	89.96	99.45	424.27	375.87	391.72	6.05	4.61	5.12	24.43	21.33	22.29	5.26	22.68	4.312	2.108	1.3E-139	1.81E-138
LOC112710231	5093.03	4300.55	4006	1917	1801	1781.47	272.98	220.16	206.32	110.37	102.19	101.37	233.15	104.64	0.449	-1.156	0.0E+00	0
LOC112710244	135.76	139.66	133.64	280.08	280.58	237.55	7.28	7.15	6.88	16.13	15.92	13.52	7.1	15.19	2.138	1.097	4.3E-37	1.83E-36
LOC112710246	255.53	377.98	326.13	92.08	72.03	38.24	13.7	19.35	16.8	5.3	4.09	2.18	16.62	3.86	0.232	-2.107	1.2E-101	1.23E-100
LOC112710252	52.66	111.55	53.62	28.78	34.64	24	2.82	5.71	2.76	1.66	1.97	1.37	3.76	1.67	0.443	-1.175	2.3E-11	4.63E-11
LOC112710254	102.51	139.62	119.19	33	52.57	27.47	5.49	7.15	6.14	1.9	2.98	1.56	6.26	2.15	0.343	-1.544	3.8E-26	1.23E-25
LOC112710260	206.13	158.35	129.58	296.19	399.32	355.35	11.05	8.11	6.67	17.05	22.66	20.22	8.61	19.98	2.32	1.214	2.0E-56	1.19E-55
LOC112710277	135.88	35.53	55.75	148.81	222.1	226.33	7.28	1.82	2.87	8.57	12.6	12.88	3.99	11.35	2.845	1.508	1.1E-45	5.81E-45
LOC112710278	193	139.38	166	78	67	72	10.34	7.14	8.55	4.49	3.8	4.1	8.68	4.13	0.476	-1.071	6.0E-21	1.71E-20
LOC112710289	157.47	191.57	108.79	415.13	294.07	358.93	8.44	9.81	5.6	23.9	16.68	20.42	7.95	20.33	2.558	1.355	1.8E-67	1.23E-66
LOC112710292	1968.15	1425.12	1801.98	370.1	642.8	544.31	105.49	72.96	92.81	21.31	36.47	30.97	90.42	29.58	0.327	-1.612	0.0E+00	0
LOC112710300	80.39	83.69	89.95	219.19	142.79	184.7	4.31	4.28	4.63	12.62	8.1	10.51	4.41	10.41	2.362	1.24	2.6E-31	9.86E-31
LOC112710303	189.61	216.88	307.09	105.84	103.05	102.24	10.16	11.1	15.82	6.09	5.85	5.82	12.36	5.92	0.479	-1.062	8.3E-29	2.94E-28
LOC112710306	182.52	201.89	155.27	55.24	49.94	33	9.78	10.34	8	3.18	2.83	1.88	9.37	2.63	0.281	-1.833	7.1E-49	3.80E-48
LOC112710323	59.32	85.48	75.41	11	14.83	20	3.18	4.38	3.88	0.63	0.84	1.14	3.81	0.87	0.228	-2.132	8.0E-25	2.53E-24
LOC112710324	67.21	162.37	56.66	140.6	242.93	261.94	3.6	8.31	2.92	8.09	13.78	14.9	4.94	12.26	2.479	1.31	1.4E-39	6.31E-39
LOC112710329	14.09	19	11	69	83	162.71	0.76	0.97	0.57	3.97	4.71	9.26	0.77	5.98	7.8	2.963	2.5E-56	1.47E-55
LOC112710345	112.92	120.14	118.4	45.48	34.28	47.49	6.05	6.15	6.1	2.62	1.94	2.7	6.1	2.42	0.397	-1.334	5.4E-21	1.52E-20
LOC112710358	106.18	116.07	104.28	49.44	49.23	39.96	5.69	5.94	5.37	2.85	2.79	2.27	5.67	2.64	0.465	-1.104	6.8E-15	1.56E-14
LOC112710361	178.4	216.79	193.1	76	112.42	73.31	9.56	11.1	9.95	4.38	6.38	4.17	10.2	4.98	0.488	-1.036	3.4E-23	1.02E-22
LOC112710376	2050.91	2138.08	1915.62	874.41	1062.64	814.66	109.93	109.45	98.66	50.34	60.29	46.35	106.01	52.33	0.494	-1.019	2.9E-202	5.63E-201
LOC112710382	97.7	91.06	74.67	27.53	29.22	20	5.24	4.66	3.85	1.58	1.66	1.14	4.58	1.46	0.319	-1.65	1.7E-21	4.81E-21
LOC112710396	100.37	88.1	68.15	43.06	37.88	29.36	5.38	4.51	3.51	2.48	2.15	1.67	4.47	2.1	0.47	-1.089	9.5E-12	1.92E-11
LOC112710406	409.65	439.62	374.5	1734.42	1415.48	1943.58	21.96	22.51	19.29	99.86	80.31	110.59	21.25	96.92	4.56	2.189	0.0E+00	0
LOC112710409	1565.17	2403.53	3141.65	99	600.07	59	83.89	123.04	161.8	5.7	34.05	3.36	122.91	14.37	0.117	-3.096	0.0E+00	0
LOC112710410	42	45	38	431.44	584.29	708.15	2.25	2.3	1.96	24.84	33.15	40.29	2.17	32.76	15.097	3.916	0.0E+00	0
LOC112710424	677.48	643.1	609.76	286.73	308.74	276.24	36.31	32.92	31.4	16.51	17.52	15.72	33.54	16.58	0.494	-1.016	6.4E-71	4.74E-70
LOC112710429	111.95	131.96	125	53.89	54	46	6	6.76	6.44	3.1	3.06	2.62	6.4	2.93	0.457	-1.129	3.8E-17	9.55E-17
LOC112710433	77	53	65.25	15	6.58	4	4.13	2.71	3.36	0.86	0.37	0.23	3.4	0.49	0.143	-2.805	1.9E-30	7.09E-30
LOC112710439	757.31	663.95	783.26	280.68	366.98	238.94	40.59	33.99	40.34	16.16	20.82	13.6	38.31	16.86	0.44	-1.184	9.5E-104	9.63E-103
LOC112710447	233.66	211.68	220.08	97.97	109.94	69	12.52	10.84	11.33	5.64	6.24	3.93	11.56	5.27	0.456	-1.134	8.6E-30	3.12E-29
LOC112710449	1666.68	1383.21	1716.58	564.69	567.79	517.08	89.33	70.81	88.41	32.51	32.22	29.42	82.85	31.38	0.379	-1.401	2.8E-279	7.62E-278
LOC112710455	5	8	3	45	50	89	0.27	0.41	0.15	2.59	2.84	5.06	0.28	3.5	12.639	3.66	1.7E-40	7.79E-40
LOC112710462	3134.01	3301.88	3959.43	9529.4	7647.82	4269.35	167.98	169.03	203.92	548.64	433.92	242.93	180.31	408.5	2.266	1.18	0.0E+00	0
LOC112710463	365.68	327.64	508.5	51.33	99.48	58.07	19.6	16.77	26.19	2.96	5.64	3.3	20.85	3.97	0.19	-2.394	1.2E-147	1.79E-146
LOC112710465	6110.29	5586.84	5939.99	22442.3	14235	10512.4	327.51	286.01	305.92	1292.07	807.66	598.16	306.48	899.3	2.934	1.553	0.0E+00	0
LOC112710481	441.77	721.62	1011.71	1889.18	1384.51	1640.56	23.68	36.94	52.11	108.77	78.55	93.35	37.58	93.56	2.49	1.316	5.3E-284	1.45E-282
LOC112710495	835.09	975.64	1153.94	2487.78	2276.13	2591.56	44.76	49.95	59.43	143.23	129.14	147.46	51.38	139.94	2.724	1.446	0.0E+00	0
LOC112710498	1283.68	2142.73	1928.35	3784.04	3400.33	4083.51	68.8	109.69	99.31	217.86	192.93	232.35	92.6	214.38	2.315	1.211	0.0E+00	0
LOC112710499	269.27	325.68	247.27	95	84	81	14.43	16.67	12.73	5.47	4.77	4.61	14.61	4.95	0.339	-1.561	8.8E-60	5.58E-59
LOC112710523	83	108.05	126.49	11	22.71	19.27	4.45	5.53	6.51	0.63	1.29	1.1	5.5	1.01	0.183	-2.449	1.3E-41	6.23E-41
LOC112710532	272.17	321.53	303.6	78	95	67.61	14.59	16.46	15.64	4.49	5.39	3.85	15.56	4.58	0.294	-1.766	1.6E-75	1.23E-74
LOC112710541	98	97	97	26.3	43.6	22	5.25	4.97	5	1.51	2.47	1.25	5.07	1.74	0.344	-1.541	1.8E-21	5.27E-21
LOC112710545	104.64	77.39	85.82	27.3	50	28.8	5.61	3.96	4.42	1.57	2.84	1.64	4.66	2.02	0.432	-1.209	4.3E-14	9.63E-14
LOC112710557	1307.78	1440.63	1327.91	227	387.86	104	70.1	73.75	68.39	13.07	22.01	5.92	70.75	13.67	0.193	-2.372	0.0E+00	0
LOC112710598	163.82	198.15	213.54	445.1	337.66	434.27	8.78	10.14	11	25.63	19.16	24.71	9.97	23.17	2.323	1.216	1.2E-64	8.20E-64
LOC112710606	71	65	54.07	6	12	6	3.81	3.33	2.78	0.35	0.68	0.34	3.31	0.46	0.138	-2.856	8.0E-30	2.91E-29
LOC112710610	171.8	115.84	115.85	32.5	27.21	19.65	9.21	5.93	5.97	1.87	1.54	1.12	7.04	1.51	0.215	-2.22	6.1E-47	3.15E-46
LOC112710611	98.31	48.64	64.62	21.13	23.03	14.95	5.27	2.49	3.33	1.22	1.31	0.85	3.7	1.13	0.305	-1.714	1.9E-18	4.86E-18
LOC112710617	190.43	184.99	201.33	54.13	74.05	66.68	10.21	9.47	10.37	3.12	4.2	3.79	10.02	3.7	0.37	-1.436	4.2E-37	1.79E-36
LOC112710633	110.37	101	176	42.22	41.24	43	5.92	5.17	9.06	2.43	2.34	2.45	6.72	2.41	0.358	-1.481	1.3E-26	4.32E-26
LOC112710636	267.76	273.88	276.8	67	78.29	45	14.35	14.02	14.26	3.86	4.44	2.56	14.21	3.62	0.255	-1.973	4.1E-80	3.36E-79
LOC112710649	101	32.94	57	1	1	1	5.41	1.69	2.94	0.06	0.06	0.06	3.35	0.06	0.018	-5.802	1.8E-49	9.50E-49
LOC112710651	767.01	698.23	754.18	198.33	285.48	191.88	41.11	35.74	38.84	11.42	16.2	10.92	38.56	12.85	0.333	-1.586	2.3E-154	3.46E-153
LOC112710661	113.68	88.33	99.81	18	19	7	6.09	4.52	5.14	1.04	1.08	0.4	5.25	0.84	0.16	-2.644	2.4E-43	1.16E-42
LOC112710664	40.15	19.75	107.34	68.12	151.94	221.6	2.15	1.01	5.53	3.92	8.62	12.61	2.9	8.38	2.894	1.533	9.2E-35	3.77E-34
LOC112710665	162.22	101.09	109.1	30.93	23.68	35.26	8.69	5.18	5.62	1.78	1.34	2.01	6.5	1.71	0.263	-1.926	2.3E-36	9.84E-36
LOC112710670	4430.52	4878.91	3996.53	1264.48	1237.39	804.37	237.47	249.77	205.83	72.8	70.21	45.77	231.02	62.93	0.272	-1.876	0.0E+00	0
LOC112710672	1158.11	1396.63	1305.41	253.5	144.67	141.1	62.07	71.5	67.23	14.59	8.21	8.03	66.93	10.28	0.154	-2.703	0.0E+00	0
LOC112710680	313.61	326.31	354.98	53.45	110.02	65.68	16.81	16.7	18.28	3.08	6.24	3.74	17.26	4.35	0.252	-1.988	1.0E-97	9.58E-97
LOC112710683	323.15	366.52	298.48	102	117	96	17.32	18.76	15.37	5.87	6.64	5.46	17.15	5.99	0.349	-1.518	5.4E-67	3.80E-66
LOC112710687	388.66	333.04	406.01	104.32	150.82	113.48	20.83	17.05	20.91	6.01	8.56	6.46	19.6	7.01	0.358	-1.483	1.6E-73	1.25E-72
LOC112710690	1597.95	1542.03	1499.3	671.71	684.02	698.63	85.65	78.94	77.22	38.67	38.81	39.75	80.6	39.08	0.485	-1.045	6.4E-166	1.02E-164
LOC112710705	141.82	133.56	111.01	32.47	66.41	36.83	7.6	6.84	5.72	1.87	3.77	2.1	6.72	2.58	0.384	-1.381	4.4E-24	1.36E-23
LOC112710724	45	46	70	11	13	4	2.41	2.35	3.61	0.63	0.74	0.23	2.79	0.53	0.191	-2.387	1.9E-21	5.36E-21
LOC112710725	1008.58	1657.59	735.12	153	173	51	54.06	84.86	37.86	8.81	9.82	2.9	58.93	7.18	0.122	-3.038	0.0E+00	0
LOC112710734	736.5	629.32	503.42	293.27	274.64	265.64	39.48	32.22	25.93	16.88	15.58	15.12	32.54	15.86	0.487	-1.037	2.2E-68	1.57E-67
LOC112710736	266.96	151.39	262.48	12.4	35.87	20.96	14.31	7.75	13.52	0.71	2.04	1.19	11.86	1.31	0.111	-3.175	1.1E-114	1.28E-113
LOC112710738	175.98	149	160.89	57	60.49	48.58	9.43	7.63	8.29	3.28	3.43	2.76	8.45	3.16	0.374	-1.421	6.2E-31	2.29E-30
LOC112710757	116.83	110.76	116.07	174.09	256	223.13	6.26	5.67	5.98	10.02	14.52	12.7	5.97	12.41	2.079	1.056	5.8E-29	2.05E-28
LOC112710761	183.57	164.63	149.74	19.27	45.78	42.43	9.84	8.43	7.71	1.11	2.6	2.41	8.66	2.04	0.236	-2.086	4.7E-53	2.68E-52
LOC112710766	71	77	52	28	33	30	3.81	3.94	2.68	1.61	1.87	1.71	3.48	1.73	0.498	-1.007	1.7E-08	3.04E-08
LOC112710785	203.73	199.57	192.92	94.72	91.31	56.96	10.92	10.22	9.94	5.45	5.18	3.24	10.36	4.62	0.446	-1.164	6.3E-28	2.18E-27
LOC112710797	384.03	467.43	483.8	129.81	181.79	198.6	20.58	23.93	24.92	7.47	10.31	11.3	23.14	9.69	0.419	-1.256	2.0E-67	1.40E-66
LOC112710822	356.39	366.85	442.42	134.62	178.66	102	19.1	18.78	22.79	7.75	10.14	5.8	20.22	7.9	0.39	-1.357	1.8E-66	1.26E-65
LOC112710831	75	70	52	31	17	14	4.02	3.58	2.68	1.78	0.96	0.8	3.43	1.18	0.344	-1.538	4.9E-15	1.13E-14
LOC112710837	110.6	136.53	115.91	42.98	32.65	25.73	5.93	6.99	5.97	2.47	1.85	1.46	6.3	1.93	0.306	-1.708	3.9E-30	1.42E-29
LOC112710838	106.32	188.7	160.8	407.73	284.15	377.79	5.7	9.66	8.28	23.47	16.12	21.5	7.88	20.36	2.584	1.37	1.5E-68	1.10E-67
LOC112710872	53.43	75.49	68	5	19.69	16.49	2.86	3.86	3.5	0.29	1.12	0.94	3.41	0.78	0.23	-2.121	9.9E-23	2.95E-22
LOC112710879	159.45	165.47	128.95	453.36	288.64	300.85	8.55	8.47	6.64	26.1	16.38	17.12	7.89	19.87	2.519	1.333	1.8E-64	1.20E-63
LOC112710895	544.8	531.27	545.22	1867.14	1622.97	2064.98	29.2	27.2	28.08	107.5	92.08	117.5	28.16	105.69	3.753	1.908	0.0E+00	0
LOC112710901	364.07	372.46	368.25	177.35	159.09	118.45	19.51	19.07	18.97	10.21	9.03	6.74	19.18	8.66	0.451	-1.147	4.0E-49	2.13E-48
LOC112710907	84.85	44	63.9	1	9	2	4.55	2.25	3.29	0.06	0.51	0.11	3.36	0.23	0.067	-3.891	1.1E-39	4.92E-39
LOC112710924	383.62	1218.5	327.78	290.35	262.79	139.46	20.56	62.38	16.88	16.72	14.91	7.94	33.27	13.19	0.396	-1.335	1.2E-105	1.24E-104
LOC112710936	59	64	73	28	21	22	3.16	3.28	3.76	1.61	1.19	1.25	3.4	1.35	0.397	-1.333	4.4E-12	9.09E-12
LOC112710952	439.91	756.79	707.93	83.06	294.52	95.37	23.58	38.74	36.46	4.78	16.71	5.43	32.93	8.97	0.273	-1.876	4.2E-169	6.89E-168
LOC112710975	80.6	60.82	29.68	141.64	101.37	128.48	4.32	3.11	1.53	8.15	5.75	7.31	2.99	7.07	2.367	1.243	6.5E-22	1.88E-21
LOC112710977	54.44	69.7	61.09	23.33	17.12	22.93	2.92	3.57	3.15	1.34	0.97	1.3	3.21	1.2	0.374	-1.417	1.7E-12	3.58E-12
LOC112710983	335	786.15	410	1349.42	1290.2	1089.91	17.96	40.25	21.12	77.69	73.2	62.02	26.44	70.97	2.684	1.424	3.1E-253	7.57E-252
LOC112710985	317.23	262.68	263.18	98.72	110.37	91.41	17	13.45	13.55	5.68	6.26	5.2	14.67	5.71	0.39	-1.36	6.0E-49	3.21E-48
LOC112710991	84.03	52.94	62.25	9.64	12	11	4.5	2.71	3.21	0.56	0.68	0.63	3.47	0.62	0.179	-2.478	4.6E-27	1.56E-26
LOC112711019	204.62	233	217	89	82	75	10.97	11.93	11.18	5.12	4.65	4.27	11.36	4.68	0.412	-1.279	2.7E-35	1.11E-34
LOC112711020	309	180	226	4	0	0	16.56	9.21	11.64	0.23	0	0	12.47	0.08	0.006	-7.346	1.3E-191	2.33E-190
LOC112711022	470	501.96	429	174.68	238.96	139.28	25.19	25.7	22.09	10.06	13.56	7.93	24.33	10.52	0.432	-1.21	1.1E-66	7.36E-66
LOC112711031	71.42	87.61	103.32	206.2	184.49	187.31	3.83	4.49	5.32	11.87	10.47	10.66	4.55	11	2.419	1.275	2.3E-34	9.32E-34
LOC112711045	414.28	348.23	352.95	37.32	85.92	42	22.21	17.83	18.18	2.15	4.87	2.39	19.41	3.14	0.162	-2.629	1.2E-152	1.86E-151
LOC112711051	88.47	27	52	1	3	2	4.74	1.38	2.68	0.06	0.17	0.11	2.93	0.11	0.039	-4.694	1.2E-39	5.51E-39
LOC112711062	622.9	831.35	873.81	1762.79	1292.32	1644.06	33.39	42.56	45	101.49	73.32	93.55	40.32	89.45	2.219	1.15	4.8E-217	9.95E-216
LOC112711078	152.27	164.35	127.93	42.86	44.36	53.03	8.16	8.41	6.59	2.47	2.52	3.02	7.72	2.67	0.346	-1.532	1.2E-31	4.43E-31
LOC112711087	176.93	324.98	250.98	526.93	547.91	300.99	9.48	16.64	12.93	30.34	31.09	17.13	13.02	26.19	2.012	1.008	8.1E-54	4.71E-53
LOC112711089	71	60	41	2305	1238	1508	3.81	3.07	2.11	132.71	70.24	85.81	3	96.25	32.12	5.005	0.0E+00	0
LOC112711090	331.4	314.23	407.83	125.7	134.26	84.61	17.76	16.09	21	7.24	7.62	4.81	18.28	6.56	0.359	-1.479	7.8E-69	5.59E-68
LOC112711091	79.32	71.95	51.71	30	32	20.39	4.25	3.68	2.66	1.73	1.82	1.16	3.53	1.57	0.445	-1.169	1.2E-10	2.37E-10
LOC112711103	97.54	2089.45	330.17	9909.56	17246.2	17719.1	5.23	106.97	17	570.52	978.52	1008.22	43.07	852.42	19.793	4.307	0.0E+00	0
LOC112711106	161.91	2862.3	359.03	10366.9	21533.9	20129.6	8.68	146.53	18.49	596.85	1221.79	1145.38	57.9	988.01	17.064	4.093	0.0E+00	0
LOC112711108	483.16	6828.92	818.19	19114.9	35524.4	33243.8	25.9	349.59	42.14	1100.5	2015.58	1891.59	139.21	1669.22	11.991	3.584	0.0E+00	0
LOC112711109	130.52	3108.7	419.95	6971.44	15050.5	15928.9	7	159.14	21.63	401.37	853.93	906.36	62.59	720.55	11.512	3.525	0.0E+00	0
LOC112711119	101.56	133.84	109.47	266.7	237.29	263.13	5.44	6.85	5.64	15.35	13.46	14.97	5.98	14.59	2.442	1.288	1.0E-45	5.24E-45
LOC112711127	301.02	338.18	323.05	125.19	139.44	104.61	16.13	17.31	16.64	7.21	7.91	5.95	16.69	7.02	0.421	-1.249	5.2E-49	2.78E-48
LOC112711146	45	70	60	10	7	14	2.41	3.58	3.09	0.58	0.4	0.8	3.03	0.59	0.196	-2.351	1.2E-22	3.47E-22
LOC112711147	154.79	170.63	142.49	73.59	68.68	30.61	8.3	8.74	7.34	4.24	3.9	1.74	8.13	3.29	0.405	-1.303	2.1E-26	6.97E-26
LOC112711150	71.93	134.86	133.75	295.97	309.46	295.07	3.86	6.9	6.89	17.04	17.56	16.79	5.88	17.13	2.912	1.542	2.0E-69	1.46E-68
LOC112711158	733.46	810.73	893.6	222.97	251.59	246.95	39.31	41.5	46.02	12.84	14.27	14.05	42.28	13.72	0.325	-1.624	2.3E-174	3.82E-173
LOC112711160	838.72	749.15	1126.61	167.55	287.18	162.88	44.95	38.35	58.02	9.65	16.29	9.27	47.11	11.74	0.249	-2.005	1.4E-258	3.61E-257
LOC112711165	728.37	877.22	739.26	1686.84	1630.03	1666.77	39.04	44.91	38.07	97.12	92.48	94.84	40.67	94.81	2.331	1.221	6.0E-254	1.46E-252
LOC112711175	254.91	226.78	206.43	110.32	109.42	87.41	13.66	11.61	10.63	6.35	6.21	4.97	11.97	5.84	0.488	-1.034	8.6E-27	2.87E-26
LOC112711184	2292.17	1122.4	1868.3	46.74	224.94	45.59	122.86	57.46	96.22	2.69	12.76	2.59	92.18	6.01	0.065	-3.938	0.0E+00	0
LOC112711198	1017.7	859.83	871.09	7698.66	5844.21	6258.1	54.55	44.02	44.86	443.24	331.59	356.09	47.81	376.97	7.885	2.979	0.0E+00	0
LOC112711202	2057	1189	1750	50	456	82.67	110.25	60.87	90.13	2.88	25.87	4.7	87.08	11.15	0.128	-2.965	0.0E+00	0
LOC112711230	486.21	551.48	457.94	211.36	219.16	174	26.06	28.23	23.58	12.17	12.43	9.9	25.96	11.5	0.443	-1.174	1.3E-67	9.24E-67
LOC112711235	50.71	52.35	48.06	17.49	15.68	16.14	2.72	2.68	2.48	1.01	0.89	0.92	2.63	0.94	0.358	-1.483	4.8E-11	9.41E-11
LOC112711237	82.58	120.27	81.94	29.47	46.46	24.12	4.43	6.16	4.22	1.7	2.64	1.37	4.94	1.9	0.386	-1.375	3.7E-18	9.63E-18
LOC112711250	2062.45	1780.5	1905.18	455.41	540.94	297.3	110.55	91.15	98.12	26.22	30.69	16.92	99.94	24.61	0.246	-2.022	0.0E+00	0
LOC112711257	622.42	495.87	598.13	212.24	188.24	150.77	33.36	25.39	30.8	12.22	10.68	8.58	29.85	10.49	0.352	-1.508	1.8E-112	2.04E-111
LOC112711263	190.95	213.28	243.89	29.56	40.78	27.87	10.23	10.92	12.56	1.7	2.31	1.59	11.24	1.87	0.166	-2.59	2.4E-88	2.15E-87
LOC112711264	121.91	125.82	124.86	18.19	35.19	16.69	6.53	6.44	6.43	1.05	2	0.95	6.47	1.33	0.206	-2.278	9.3E-45	4.60E-44
LOC112711273	36	46	17	50	52	122	1.93	2.35	0.88	2.88	2.95	6.94	1.72	4.26	2.475	1.307	6.1E-15	1.42E-14
LOC112711274	1876.76	1737.88	1610.92	346	606.23	468.38	100.59	88.97	82.97	19.92	34.4	26.65	90.84	26.99	0.297	-1.751	0.0E+00	0
LOC112711278	178.06	216.24	272.15	595.66	422.47	641	9.54	11.07	14.02	34.29	23.97	36.47	11.54	31.58	2.735	1.452	7.0E-114	7.84E-113
LOC112711279	21	18	24	92	60	105	1.13	0.92	1.24	5.3	3.4	5.97	1.1	4.89	4.459	2.157	8.1E-33	3.17E-32
LOC112711280	7075.21	6527.33	8847.76	1632.45	3254.85	3947.74	379.23	334.15	455.68	93.99	184.67	224.63	389.69	167.76	0.431	-1.216	0.0E+00	0
LOC112711282	213.36	260.03	306.96	1019.51	997.97	886.86	11.44	13.31	15.81	58.7	56.62	50.46	13.52	55.26	4.087	2.031	2.42E-311	7.25E-310
LOC112711283	112	137	158	60	48	51	6	7.01	8.14	3.45	2.72	2.9	7.05	3.02	0.429	-1.221	4.4E-21	1.24E-20
LOC112711291	109.94	149.94	109.04	43.8	54.88	37	5.89	7.68	5.62	2.52	3.11	2.11	6.4	2.58	0.403	-1.31	1.9E-21	5.52E-21
LOC112711293	177.5	240.7	185	19	51	21	9.51	12.32	9.53	1.09	2.89	1.19	10.45	1.72	0.165	-2.601	5.0E-83	4.22E-82
LOC112711305	219.65	229	228	56	90	88	11.77	11.72	11.74	3.22	5.11	5.01	11.74	4.45	0.379	-1.401	1.4E-41	6.68E-41
LOC112711311	62	79.41	64	24	24	36.13	3.32	4.07	3.3	1.38	1.36	2.06	3.56	1.6	0.449	-1.155	1.7E-10	3.22E-10
LOC112711317	18.56	16.36	14.89	77.55	59.6	106.17	0.99	0.84	0.77	4.46	3.38	6.04	0.87	4.63	5.338	2.416	2.1E-35	8.53E-35
LOC112711320	1056.61	1856.1	1278.83	509.55	340.9	324.06	56.63	95.02	65.86	29.34	19.34	18.44	72.5	22.37	0.309	-1.696	0.0E+00	0
LOC112711322	1098.54	959.76	1104.98	65	155.45	126	58.88	49.13	56.91	3.74	8.82	7.17	54.97	6.58	0.12	-3.063	0.0E+00	0
LOC112711323	76.81	33.93	64.29	1.39	5.55	0	4.12	1.74	3.31	0.08	0.31	0	3.06	0.13	0.043	-4.555	1.4E-40	6.64E-40
LOC112711324	550	572.87	465.66	24	81.36	32	29.48	29.33	23.98	1.38	4.62	1.82	27.6	2.61	0.094	-3.404	1.1E-278	2.88E-277
LOC112711335	146.79	198.87	147.92	30.41	48.95	23	7.87	10.18	7.62	1.75	2.78	1.31	8.56	1.95	0.228	-2.136	4.3E-54	2.53E-53
LOC112711338	426.37	191.37	332.22	19	69.26	31.12	22.85	9.8	17.11	1.09	3.93	1.77	16.59	2.26	0.136	-2.874	1.8E-143	2.55E-142
LOC112711349	35	71	51	12	25	15	1.88	3.63	2.63	0.69	1.42	0.85	2.71	0.99	0.364	-1.459	1.7E-11	3.34E-11
LOC112711352	124.99	94.67	118.07	49.37	50.29	46.09	6.7	4.85	6.08	2.84	2.85	2.62	5.88	2.77	0.471	-1.085	5.2E-15	1.21E-14
LOC112711361	155.68	176.02	85.27	578.67	421.76	527.81	8.34	9.01	4.39	33.32	23.93	30.03	7.25	29.09	4.015	2.005	4.3E-166	6.97E-165
LOC112711389	115.21	91	94.61	29.94	22.24	9.17	6.18	4.66	4.87	1.72	1.26	0.52	5.24	1.17	0.223	-2.166	2.0E-34	7.93E-34
LOC112711393	85.55	98.6	121	29.41	55.75	27	4.59	5.05	6.23	1.69	3.16	1.54	5.29	2.13	0.403	-1.312	6.3E-18	1.62E-17
LOC112711403	779.88	488.34	374.96	812.17	984.17	1274.99	41.8	25	19.31	46.76	55.84	72.55	28.7	58.38	2.034	1.024	3.0E-122	3.61E-121
LOC112711404	120	209	106.27	376.27	460.72	609.52	6.43	10.7	5.47	21.66	26.14	34.68	7.53	27.49	3.65	1.868	3.7E-143	5.25E-142
LOC112711406	216.05	212.33	109	401	451	572	11.58	10.87	5.61	23.09	25.59	32.55	9.35	27.08	2.895	1.533	6.6E-107	6.94E-106
LOC112711412	372.94	304.38	248.23	157.59	144.53	102.08	19.99	15.58	12.78	9.07	8.2	5.81	16.12	7.69	0.477	-1.067	4.6E-37	1.95E-36
LOC112711421	72	57.47	87.91	5.43	12.81	2	3.86	2.94	4.53	0.31	0.73	0.11	3.78	0.38	0.102	-3.3	7.7E-39	3.40E-38
LOC112711430	1247.51	1230.3	1784.6	369.05	462.3	364.54	66.87	62.98	91.91	21.25	26.23	20.74	73.92	22.74	0.308	-1.701	0.0E+00	0
LOC112711445	201	236.84	203	46	73.8	64	10.77	12.12	10.45	2.65	4.19	3.64	11.11	3.49	0.314	-1.67	1.6E-50	8.82E-50
LOC112711451	285.54	418.45	320.69	109.31	160.86	129.58	15.3	21.42	16.52	6.29	9.13	7.37	17.75	7.6	0.428	-1.224	2.0E-50	1.07E-49
LOC112711483	64.74	48.9	57.32	23	16.55	13.02	3.47	2.5	2.95	1.32	0.94	0.74	2.97	1	0.336	-1.572	1.3E-13	2.81E-13
LOC112711498	236	203	185	57	69.28	49	12.65	10.39	9.53	3.28	3.93	2.79	10.86	3.33	0.307	-1.704	1.7E-50	9.36E-50
LOC112711509	42	170	116	13	5	1	2.25	8.7	5.97	0.75	0.28	0.06	5.64	0.36	0.064	-3.956	1.5E-67	1.06E-66
LOC112711534	31	23	22	45	50	77	1.66	1.18	1.13	2.59	2.84	4.38	1.32	3.27	2.471	1.305	1.2E-11	2.40E-11
LOC112711536	5632.74	7011.16	3044.53	146.98	256.47	108	301.91	358.92	156.8	8.46	14.55	6.15	272.54	9.72	0.036	-4.809	0.0E+00	0
LOC112711549	84.35	91.21	111.1	839.05	719.92	800.09	4.52	4.67	5.72	48.31	40.85	45.53	4.97	44.9	9.034	3.175	0.0E+00	0
LOC112711561	160.75	220.29	239.28	72.75	46.63	42.2	8.62	11.28	12.32	4.19	2.65	2.4	10.74	3.08	0.287	-1.802	2.2E-54	1.27E-53
LOC112711569	658.99	534.07	581.32	218.4	269.7	213.91	35.32	27.34	29.94	12.57	15.3	12.17	30.87	13.35	0.432	-1.21	6.5E-83	5.46E-82
LOC112711570	262.37	197.58	221.32	29.22	32.62	27.32	14.06	10.11	11.4	1.68	1.85	1.55	11.86	1.69	0.143	-2.808	1.5E-101	1.50E-100
LOC112711582	76.7	54.46	91.53	0	1.24	0	4.11	2.79	4.71	0	0.07	0	3.87	0.02	0.006	-7.374	1.2E-59	7.50E-59
LOC112711594	101.04	190.6	145.22	4094.15	5163.24	5918.27	5.42	9.76	7.48	235.71	292.95	336.75	7.55	288.47	38.191	5.255	0.0E+00	0
LOC112711604	374.01	302.89	468.43	69.9	97.35	52.29	20.05	15.51	24.13	4.02	5.52	2.98	19.9	4.17	0.21	-2.253	8.2E-131	1.05E-129
LOC112711617	107.53	116.46	92.02	24.11	40.14	21.09	5.76	5.96	4.74	1.39	2.28	1.2	5.49	1.62	0.296	-1.757	9.5E-28	3.26E-27
LOC112711644	1159.94	1249.88	1041.19	428.58	383.19	377.79	62.17	63.99	53.62	24.67	21.74	21.5	59.93	22.64	0.378	-1.405	3.6E-209	7.24E-208
LOC112711651	356.38	239.46	290.18	55.29	84.98	66.36	19.1	12.26	14.94	3.18	4.82	3.78	15.43	3.93	0.254	-1.975	1.3E-86	1.09E-85
LOC112711655	106.17	135.22	139.76	24.35	44	30.08	5.69	6.92	7.2	1.4	2.5	1.71	6.6	1.87	0.283	-1.82	1.7E-34	7.09E-34
LOC112711657	99	94	116	6	10	5	5.31	4.81	5.97	0.35	0.57	0.28	5.36	0.4	0.075	-3.745	4.9E-61	3.15E-60
LOC112711658	188.01	186.05	196.91	78.69	88.76	72.83	10.08	9.52	10.14	4.53	5.04	4.14	9.91	4.57	0.461	-1.117	2.9E-25	9.37E-25
LOC112711666	25	59	94.48	23	26	23	1.34	3.02	4.87	1.32	1.48	1.31	3.08	1.37	0.445	-1.167	1.5E-09	2.77E-09
LOC112711669	82.35	64.44	35.46	11.69	22.95	15.9	4.41	3.3	1.83	0.67	1.3	0.9	3.18	0.96	0.301	-1.733	3.2E-16	7.73E-16
LOC112711677	96.8	111.46	123.36	10.42	16.44	29	5.19	5.71	6.35	0.6	0.93	1.65	5.75	1.06	0.184	-2.439	2.9E-43	1.41E-42
LOC112711686	31	18	38	100.45	16	89	1.66	0.92	1.96	5.78	0.91	5.06	1.51	3.92	2.588	1.372	1.6E-14	3.60E-14
LOC112711701	920.07	1034.1	982.13	451.41	459.72	352.54	49.32	52.94	50.58	25.99	26.08	20.06	50.95	24.04	0.472	-1.083	9.8E-117	1.13E-115
LOC112711704	309	391.82	269	52	72	35	16.56	20.06	13.85	2.99	4.09	1.99	16.82	3.02	0.18	-2.476	7.7E-125	9.49E-124
LOC112711705	403.78	538.63	472.96	101.22	161.37	174.66	21.64	27.57	24.36	5.83	9.16	9.94	24.52	8.31	0.339	-1.561	1.6E-98	1.51E-97
LOC112711707	448.12	439.8	444.55	149.35	201.2	135.52	24.02	22.51	22.9	8.6	11.42	7.71	23.14	9.24	0.399	-1.324	9.1E-73	6.88E-72
LOC112711723	394.04	340.2	358.33	99.11	109.03	83.3	21.12	17.42	18.45	5.71	6.19	4.74	19	5.55	0.292	-1.776	3.7E-92	3.36E-91
LOC112711728	57	74.22	54.5	26	15	12	3.06	3.8	2.81	1.5	0.85	0.68	3.22	1.01	0.313	-1.674	8.3E-16	1.98E-15
LOC112711735	22.26	21.78	25	47.57	46.19	67.19	1.19	1.11	1.29	2.74	2.62	3.82	1.2	3.06	2.557	1.355	1.7E-11	3.43E-11
LOC112711748	190.17	85.02	275.19	23.26	20.85	16.44	10.19	4.35	14.17	1.34	1.18	0.94	9.57	1.15	0.121	-3.053	2.1E-89	1.85E-88
LOC112711749	471.68	520.35	516.29	1168.59	1103.82	1332	25.28	26.64	26.59	67.28	62.63	75.79	26.17	68.57	2.62	1.39	2.1E-236	4.67E-235
LOC112711755	196.52	214.13	241.46	64.65	85.68	63.6	10.53	10.96	12.44	3.72	4.86	3.62	11.31	4.07	0.36	-1.476	3.2E-43	1.55E-42
LOC112711763	98.45	29.94	77.89	2.33	14.17	5	5.28	1.53	4.01	0.13	0.8	0.28	3.61	0.4	0.112	-3.161	1.2E-35	5.16E-35
LOC112711766	266.86	189.74	198.02	74.62	75.74	52.79	14.3	9.71	10.2	4.3	4.3	3	11.4	3.87	0.339	-1.56	5.9E-47	3.02E-46
LOC112711767	192.53	245.23	223.44	92.41	74.92	87.59	10.32	12.55	11.51	5.32	4.25	4.98	11.46	4.85	0.423	-1.241	6.4E-34	2.55E-33
LOC112711770	405.47	434.51	428.49	996.91	1296.62	1728.05	21.73	22.24	22.07	57.4	73.57	98.33	22.01	76.43	3.472	1.796	0.0E+00	0
LOC112711771	63.51	53.77	50.97	22.13	20.13	5.07	3.4	2.75	2.63	1.27	1.14	0.29	2.93	0.9	0.308	-1.701	1.3E-14	2.93E-14
LOC112711773	51	103	106	190.05	166	311.94	2.73	5.27	5.46	10.94	9.42	17.75	4.49	12.7	2.831	1.501	5.0E-50	2.74E-49
LOC112711776	3	19	6	52	27.24	100	0.16	0.97	0.31	2.99	1.55	5.69	0.48	3.41	7.104	2.829	2.9E-31	1.07E-30
LOC112711777	1450.33	1740.61	1859.06	187.59	324.55	154.27	77.74	89.11	95.75	10.8	18.41	8.78	87.53	12.66	0.145	-2.789	0.0E+00	0
LOC112711779	76	113.51	118	11	23	17	4.07	5.81	6.08	0.63	1.3	0.97	5.32	0.97	0.182	-2.46	2.4E-40	1.10E-39
LOC112711796	84.92	112.1	104.06	29.1	32.59	21.42	4.55	5.74	5.36	1.68	1.85	1.22	5.22	1.58	0.304	-1.72	8.1E-26	2.65E-25
LOC112711797	85.45	82.1	85.28	31.05	44.29	36.88	4.58	4.2	4.39	1.79	2.51	2.1	4.39	2.13	0.486	-1.041	7.6E-11	1.48E-10
LOC112711799	441.32	679.05	451.43	1203.27	1565.47	1563.28	23.65	34.76	23.25	69.28	88.82	88.95	27.22	82.35	3.025	1.597	0.0E+00	0
LOC112711801	794.32	682.54	771.61	236	311	209	42.57	34.94	39.74	13.59	17.65	11.89	39.08	14.38	0.368	-1.443	7.1E-136	9.41E-135
LOC112711802	235.74	302.83	274.75	77.85	136.93	77.4	12.64	15.5	14.15	4.48	7.77	4.4	14.1	5.55	0.394	-1.345	8.8E-47	4.52E-46
LOC112711803	388.02	785.65	653.45	4774.44	4447.36	6238.26	20.8	40.22	33.65	274.88	252.33	354.96	31.56	294.06	9.318	3.22	0.0E+00	0
LOC112711805	79	57	68.4	17	30	17	4.23	2.92	3.52	0.98	1.7	0.97	3.56	1.22	0.342	-1.548	1.1E-15	2.71E-15
LOC112711806	689.51	664.14	769.04	142.49	198.96	146.97	36.96	34	39.61	8.2	11.29	8.36	36.86	9.28	0.252	-1.989	3.5E-202	6.81E-201
LOC112711828	152.87	125.02	134.05	61.96	59.71	44.43	8.19	6.4	6.9	3.57	3.39	2.53	7.16	3.16	0.442	-1.179	2.7E-20	7.45E-20
LOC112711832	87.46	122.81	88.62	49.72	40.88	31.63	4.69	6.29	4.56	2.86	2.32	1.8	5.18	2.33	0.449	-1.155	1.3E-14	2.97E-14
LOC112711834	95.59	77	70	15	26	32	5.12	3.94	3.61	0.86	1.48	1.82	4.22	1.39	0.328	-1.607	3.6E-19	9.59E-19
LOC112711848	127.74	144.48	105	216	211.02	262.66	6.85	7.4	5.41	12.44	11.97	14.95	6.55	13.12	2.002	1.001	5.7E-28	1.97E-27
LOC112711854	73.66	72.74	68.68	21.96	35.14	22.12	3.95	3.72	3.54	1.26	1.99	1.26	3.74	1.5	0.402	-1.314	4.3E-13	9.27E-13
LOC112711867	14	37	21	112	132	192	0.75	1.89	1.08	6.45	7.49	10.92	1.24	8.29	6.683	2.74	1.4E-71	1.04E-70
LOC112711869	19.32	46.15	48.97	128.12	61.31	72.82	1.04	2.36	2.52	7.38	3.48	4.14	1.97	5	2.534	1.341	9.6E-18	2.44E-17
LOC112711870	18.1	35.56	32.73	84.73	68.96	44.33	0.97	1.82	1.69	4.88	3.91	2.52	1.49	3.77	2.525	1.336	1.2E-13	2.52E-13
LOC112711873	872.97	913.47	1032.12	307.05	422.16	227.48	46.79	46.76	53.16	17.68	23.95	12.94	48.9	18.19	0.372	-1.427	6.1E-178	1.05E-176
LOC112711899	83	125.39	71.39	34.34	24.31	38	4.45	6.42	3.68	1.98	1.38	2.16	4.85	1.84	0.379	-1.398	4.0E-18	1.04E-17
LOC112711906	80.71	115	78	584.82	430.34	634.7	4.33	5.89	4.02	33.67	24.42	36.11	4.75	31.4	6.615	2.726	6.5E-260	1.63E-258
LOC112711912	3339.17	2923.39	2169.11	5392.79	4167.31	5926.56	178.98	149.66	111.71	310.48	236.44	337.22	146.78	294.71	2.008	1.006	0.0E+00	0
LOC112711913	106.8	44.6	68.02	19.95	28.49	32.44	5.72	2.28	3.5	1.15	1.62	1.85	3.83	1.54	0.402	-1.316	2.2E-13	4.80E-13
LOC112711930	377.39	428.37	430.38	94	186	156	20.23	21.93	22.17	5.41	10.55	8.88	21.44	8.28	0.386	-1.373	1.0E-71	7.56E-71
LOC112711931	259.78	283.97	202.17	85.7	92.85	60.01	13.92	14.54	10.41	4.93	5.27	3.41	12.96	4.54	0.35	-1.514	4.0E-51	2.24E-50
LOC112711934	188	91	119	7	18	16	10.08	4.66	6.13	0.4	1.02	0.91	6.96	0.78	0.112	-3.163	2.4E-67	1.71E-66
LOC112711943	63.29	40.49	70.19	8.88	16.39	6	3.39	2.07	3.61	0.51	0.93	0.34	3.02	0.59	0.196	-2.349	1.9E-22	5.73E-22
LOC112711945	141	99	125	58	44	44	7.56	5.07	6.44	3.34	2.5	2.5	6.36	2.78	0.437	-1.193	2.2E-18	5.81E-18
LOC112711950	90.06	60.3	78.1	155.32	135.21	186.73	4.83	3.09	4.02	8.94	7.67	10.63	3.98	9.08	2.281	1.19	5.9E-26	1.93E-25
LOC112711951	209.66	462.09	210.53	1528.73	2178.64	2274.77	11.24	23.66	10.84	88.01	123.61	129.44	15.25	113.69	7.456	2.898	0.0E+00	0
LOC112711957	8556.81	9177.55	8157.63	3764.73	4094.09	3563.6	458.64	469.83	420.14	216.75	232.29	202.77	449.54	217.27	0.483	-1.049	0.0E+00	0
LOC112711976	460.23	396.54	383.01	141	231.67	162.55	24.67	20.3	19.73	8.12	13.14	9.25	21.57	10.17	0.472	-1.084	6.1E-50	3.32E-49
LOC112711983	72.11	45.12	45.59	2	9	4	3.87	2.31	2.35	0.12	0.51	0.23	2.84	0.29	0.101	-3.31	9.4E-30	3.40E-29
LOC112711984	81.57	60.79	94.62	18.41	18	24.2	4.37	3.11	4.87	1.06	1.02	1.38	4.12	1.15	0.28	-1.836	2.7E-22	7.94E-22
LOC112711992	80.86	36.78	79.51	174.81	86.52	139.41	4.33	1.88	4.09	10.06	4.91	7.93	3.43	7.63	2.223	1.153	6.1E-21	1.73E-20
LOC112712013	62.96	106.33	47.22	140.39	117.34	140.71	3.37	5.44	2.43	8.08	6.66	8.01	3.75	7.58	2.024	1.017	3.4E-17	8.46E-17
LOC112712016	61.36	68.83	49.09	28.28	15.55	16.88	3.29	3.52	2.53	1.63	0.88	0.96	3.11	1.16	0.372	-1.428	1.8E-12	3.83E-12
LOC112712036	171.33	192.92	170	37.21	72.83	55	9.18	9.88	8.76	2.14	4.13	3.13	9.27	3.13	0.338	-1.565	7.6E-39	3.38E-38
LOC112712046	163.63	132.2	162.77	66.97	69.62	55.42	8.77	6.77	8.38	3.86	3.95	3.15	7.97	3.65	0.458	-1.126	8.7E-21	2.44E-20
LOC112712048	1374.32	1300.92	1332.61	504.76	502.69	450.59	73.66	66.6	68.63	29.06	28.52	25.64	69.63	27.74	0.398	-1.328	2.0E-218	4.13E-217
LOC112712067	111	147.81	154.92	37.65	52.12	47.81	5.95	7.57	7.98	2.17	2.96	2.72	7.17	2.62	0.365	-1.454	1.7E-27	5.89E-27
LOC112712071	51	59	47	20	18	15	2.73	3.02	2.42	1.15	1.02	0.85	2.72	1.01	0.37	-1.436	3.1E-11	6.16E-11
LOC112712079	592.75	713.25	621.67	1110.72	1266.66	1651.16	31.77	36.51	32.02	63.95	71.87	93.95	33.43	76.59	2.291	1.196	9.8E-203	1.91E-201
LOC112712090	98.02	79.76	153.19	7.66	21.2	4.62	5.25	4.08	7.89	0.44	1.2	0.26	5.74	0.63	0.11	-3.18	4.4E-57	2.68E-56
LOC112712091	84	82.71	81	45	42.32	21	4.5	4.23	4.17	2.59	2.4	1.19	4.3	2.06	0.479	-1.062	6.1E-11	1.20E-10
LOC112712097	202.18	160.66	216.26	18	45.42	35.94	10.84	8.22	11.14	1.04	2.58	2.05	10.07	1.89	0.188	-2.413	1.7E-73	1.31E-72
LOC112712112	82.4	64.48	108.43	204.01	160.58	180.71	4.42	3.3	5.58	11.75	9.11	10.28	4.43	10.38	2.341	1.227	1.0E-30	3.82E-30
LOC112712120	205.97	234.71	184.08	377.26	446.95	539.78	11.04	12.02	9.48	21.72	25.36	30.71	10.85	25.93	2.391	1.257	5.6E-76	4.35E-75
LOC112712127	776.03	601.48	1033.19	181.91	319.66	167.68	41.59	30.79	53.21	10.47	18.14	9.54	41.86	12.72	0.304	-1.719	1.5E-187	2.76E-186
LOC112712136	98.78	152.35	153.01	38.27	49.55	22.28	5.29	7.8	7.88	2.2	2.81	1.27	6.99	2.09	0.299	-1.739	1.5E-34	6.24E-34
LOC112712137	27	37	21	82	91	75	1.45	1.89	1.08	4.72	5.16	4.27	1.47	4.72	3.201	1.679	5.3E-23	1.58E-22
LOC112712147	70.55	63.92	81.24	37	27.73	22.53	3.78	3.27	4.18	2.13	1.57	1.28	3.74	1.66	0.443	-1.173	4.5E-11	8.79E-11
LOC112712160	199.52	212.99	294.19	42.23	44.11	36.85	10.69	10.9	15.15	2.43	2.5	2.1	12.25	2.34	0.191	-2.386	7.7E-88	6.78E-87
LOC112712165	606.23	501.08	647.36	134.25	152.29	110.97	32.49	25.65	33.34	7.73	8.64	6.31	30.49	7.56	0.248	-2.012	3.0E-171	4.99E-170
LOC112712203	2203.12	2606.13	2344.2	581.19	658.86	801.3	118.09	133.42	120.73	33.46	37.38	45.59	124.08	38.81	0.313	-1.677	0.0E+00	0
LOC112712208	2635.68	2912.7	2763.8	500.86	568.33	568.19	141.27	149.11	142.34	28.84	32.25	32.33	144.24	31.14	0.216	-2.212	0.0E+00	0
LOC112712217	228.79	270.65	294.59	82.03	82.47	64.12	12.26	13.86	15.17	4.72	4.68	3.65	13.76	4.35	0.316	-1.662	1.1E-61	7.32E-61
LOC112712224	60.59	68.74	63.47	25.51	23.74	16.2	3.25	3.52	3.27	1.47	1.35	0.92	3.35	1.25	0.373	-1.425	4.2E-13	8.91E-13
LOC112712229	237.95	186.67	269.4	758.02	1052.21	1201.01	12.75	9.56	13.87	43.64	59.7	68.34	12.06	57.23	4.745	2.246	0.0E+00	0
LOC112712234	188.48	161.17	142.15	59.35	71.78	51.51	10.1	8.25	7.32	3.42	4.07	2.93	8.56	3.47	0.406	-1.301	1.1E-27	3.85E-27
LOC112712242	102	97	110.4	34	45	54	5.47	4.97	5.69	1.96	2.55	3.07	5.38	2.53	0.47	-1.089	8.7E-14	1.92E-13
LOC112712245	253.99	213.75	251.4	89.91	93.01	81.03	13.61	10.94	12.95	5.18	5.28	4.61	12.5	5.02	0.402	-1.315	4.7E-40	2.12E-39
LOC112712250	352.9	344.18	338.56	132.12	139.63	116.11	18.92	17.62	17.44	7.61	7.92	6.61	17.99	7.38	0.41	-1.286	7.7E-55	4.52E-54
LOC112712251	272.13	203.54	200.16	95.69	102.69	79.79	14.59	10.42	10.31	5.51	5.83	4.54	11.77	5.29	0.45	-1.153	4.4E-31	1.63E-30
LOC112712255	37.26	54.07	32.83	153.13	137.53	153.86	2	2.77	1.69	8.82	7.8	8.75	2.15	8.46	3.927	1.974	1.4E-49	7.40E-49
LOC112712260	207.75	225.55	192.02	993.13	1059.64	1026.26	11.14	11.55	9.89	57.18	60.12	58.39	10.86	58.56	5.393	2.431	0.0E+00	0
LOC112712261	7.24	10.26	5.31	242.19	157.23	198.36	0.39	0.53	0.27	13.94	8.92	11.29	0.4	11.38	28.697	4.843	5.0E-156	7.59E-155
LOC112712267	424.69	486.72	392.69	671.63	790.74	1101.8	22.76	24.92	20.22	38.67	44.86	62.69	22.63	48.74	2.153	1.107	1.3E-117	1.50E-116
LOC112712270	440.49	458.81	442.53	65.52	48.83	36.95	23.61	23.49	22.79	3.77	2.77	2.1	23.3	2.88	0.124	-3.016	2.9E-211	5.89E-210
LOC112712277	190.93	190.24	194.25	104.58	64.22	47.3	10.23	9.74	10	6.02	3.64	2.69	9.99	4.12	0.412	-1.279	3.9E-31	1.44E-30
LOC112712280	228.14	208.56	176	101	71	44	12.23	10.68	9.06	5.81	4.03	2.5	10.66	4.11	0.386	-1.373	8.9E-37	3.79E-36
LOC112712292	202.97	240.85	299.41	103.43	98.56	127.21	10.88	12.33	15.42	5.95	5.59	7.24	12.88	6.26	0.486	-1.041	4.5E-29	1.58E-28
LOC112712297	256	257	233	435.43	604.48	575	13.72	13.16	12	25.07	34.3	32.72	12.96	30.7	2.369	1.244	6.3E-88	5.56E-87
LOC112712310	562.85	452.3	514.59	169.84	221.91	191.43	30.17	23.15	26.5	9.78	12.59	10.89	26.61	11.09	0.417	-1.263	3.6E-77	2.82E-76
LOC112712327	419	312.62	387.19	145.26	136	113.48	22.46	16	19.94	8.36	7.72	6.46	19.47	7.51	0.386	-1.373	4.0E-65	2.75E-64
LOC112712332	100	149.72	121	229.27	283.01	433.31	5.36	7.66	6.23	13.2	16.06	24.66	6.42	17.97	2.801	1.486	6.7E-69	4.82E-68
LOC112712347	58.49	56.15	49.54	22.09	21.12	18.31	3.14	2.87	2.55	1.27	1.2	1.04	2.85	1.17	0.41	-1.286	4.4E-10	8.22E-10
LOC112712350	486.96	452.88	375.25	210.26	196.99	159.01	26.1	23.18	19.33	12.11	11.18	9.05	22.87	10.78	0.471	-1.085	6.2E-53	3.51E-52
LOC112712358	762.09	593.81	587.26	252.82	234.25	230.08	40.85	30.4	30.25	14.56	13.29	13.09	33.83	13.65	0.403	-1.31	2.3E-102	2.32E-101
LOC112712361	92.14	82.61	99.14	17.65	13.37	18.09	4.94	4.23	5.11	1.02	0.76	1.03	4.76	0.94	0.197	-2.345	1.1E-34	4.61E-34
LOC112712380	73.53	116.87	144.64	243.04	229.42	311.46	3.94	5.98	7.45	13.99	13.02	17.72	5.79	14.91	2.575	1.365	9.6E-51	5.30E-50
LOC112712385	85.22	94.67	92.81	38.61	48.02	31.56	4.57	4.85	4.78	2.22	2.72	1.8	4.73	2.25	0.475	-1.075	3.3E-12	6.79E-12
LOC112712386	375.67	378.63	381.55	152.52	154.89	153	20.14	19.38	19.65	8.78	8.79	8.71	19.72	8.76	0.444	-1.171	5.6E-52	3.13E-51
LOC112712387	184.63	192	130.52	6	3	4	9.9	9.83	6.72	0.35	0.17	0.23	8.82	0.25	0.028	-5.14	6.5E-121	7.72E-120
LOC112712392	60806.2	36892.4	59486.3	25340.4	29297.3	14358.9	3259.16	1888.64	3063.67	1458.92	1662.27	817.03	2737.16	1312.74	0.48	-1.06	0.0E+00	0
LOC112712398	382.76	425.59	381.42	776.52	782.83	841.44	20.52	21.79	19.64	44.71	44.42	47.88	20.65	45.67	2.212	1.145	2.9E-117	3.36E-116
LOC112712399	214.47	248	195.29	110	78	101	11.5	12.7	10.06	6.33	4.43	5.75	11.42	5.5	0.482	-1.053	1.9E-26	6.40E-26
LOC112712403	99.51	107	69.48	164.98	176.98	231.53	5.33	5.48	3.58	9.5	10.04	13.17	4.8	10.9	2.273	1.185	1.0E-30	3.69E-30
LOC112712409	100.89	98.33	92.94	30.52	55.19	32.26	5.41	5.03	4.79	1.76	3.13	1.84	5.08	2.24	0.442	-1.178	8.2E-15	1.89E-14
LOC112712412	277.35	262.95	333.14	1457.08	581.81	348.39	14.87	13.46	17.16	83.89	33.01	19.82	15.16	45.57	3.005	1.588	9.4E-183	1.66E-181
LOC112712417	65	92.69	70.41	16	25	26.53	3.48	4.75	3.63	0.92	1.42	1.51	3.95	1.28	0.325	-1.623	2.5E-18	6.39E-18
LOC112712436	95.4	76.69	90.08	25.64	26.49	14.92	5.11	3.93	4.64	1.48	1.5	0.85	4.56	1.28	0.28	-1.837	1.3E-24	3.97E-24
LOC112712443	13239.6	10983.4	11379.3	1304.18	1188.3	1281.94	709.63	562.27	586.06	75.09	67.42	72.94	619.32	71.82	0.116	-3.108	0.0E+00	0
LOC112712460	75	90	79	136	184	205	4.02	4.61	4.07	7.83	10.44	11.66	4.23	9.98	2.357	1.237	5.8E-30	2.12E-29
LOC112712467	101	167	112	53	54	50	5.41	8.55	5.77	3.05	3.06	2.85	6.58	2.99	0.454	-1.139	4.8E-18	1.23E-17
LOC112712468	52.87	57.17	59.7	17.03	21.29	25.78	2.83	2.93	3.07	0.98	1.21	1.47	2.94	1.22	0.414	-1.271	3.8E-10	7.19E-10
LOC112712469	83.8	90.73	102.34	32.04	38.1	40.1	4.49	4.64	5.27	1.84	2.16	2.28	4.8	2.09	0.436	-1.197	2.2E-14	5.03E-14
LOC112712479	307.99	394.3	460.76	937.35	1172.44	1689.52	16.51	20.19	23.73	53.97	66.52	96.13	20.14	72.21	3.585	1.842	0.0E+00	0
LOC112712480	1425.36	1441.74	1679.94	370.04	419.06	371.74	76.4	73.81	86.52	21.3	23.78	21.15	78.91	22.08	0.28	-1.838	0.0E+00	0
LOC112712490	89.9	26.79	74.64	14.76	10.87	17.71	4.82	1.37	3.84	0.85	0.62	1.01	3.34	0.83	0.247	-2.016	1.8E-20	4.93E-20
LOC112712504	337	431.71	310.57	154	145	192	18.06	22.1	16	8.87	8.23	10.92	18.72	9.34	0.499	-1.003	6.8E-39	3.01E-38
LOC112712526	5030.46	5575.1	5607.61	2150.93	2494.11	2006.65	269.63	285.41	288.8	123.84	141.51	114.18	281.28	126.51	0.45	-1.153	0.0E+00	0
LOC112712532	87.64	71.22	58.18	8	13.86	33	4.7	3.65	3	0.46	0.79	1.88	3.78	1.04	0.276	-1.858	9.2E-21	2.60E-20
LOC112712534	109.75	114.61	111.33	48.44	42.88	60.49	5.88	5.87	5.73	2.79	2.43	3.44	5.83	2.89	0.495	-1.013	2.5E-13	5.37E-13
LOC112712567	35.61	38.99	44.61	180.74	185.1	152.1	1.91	2	2.3	10.41	10.5	8.65	2.07	9.85	4.76	2.251	1.0E-67	7.25E-67
LOC112712593	560.51	419.3	443.8	211.89	178.58	164.59	30.04	21.47	22.86	12.2	10.13	9.37	24.79	10.57	0.426	-1.23	2.0E-69	1.47E-68
LOC112712595	3098.27	3055.45	2326.22	972.15	1127.78	1107.7	166.06	156.42	119.81	55.97	63.99	63.03	147.43	61	0.414	-1.273	0.0E+00	0
LOC112712603	237.7	132.07	178	40.91	36.05	33.87	12.74	6.76	9.17	2.36	2.05	1.93	9.56	2.11	0.221	-2.177	1.5E-61	9.93E-61
LOC112712612	41.94	49.19	48.29	215.53	223.18	237.65	2.25	2.52	2.49	12.41	12.66	13.52	2.42	12.86	5.315	2.41	3.2E-95	2.98E-94
LOC112712613	10414.8	14176.2	11377.6	2766.43	3335.65	2927.8	558.22	725.72	585.97	159.27	189.26	166.59	623.3	171.71	0.275	-1.86	0.0E+00	0
LOC112712614	20043.5	58678.1	43255.7	18031.7	21544.7	14202.7	1074.31	3003.91	2227.76	1038.14	1222.4	808.14	2101.99	1022.89	0.487	-1.039	0.0E+00	0
LOC112712625	5352.82	6079.81	3304.91	4	7.02	10	286.91	311.24	170.21	0.23	0.4	0.57	256.12	0.4	0.002	-9.323	0.0E+00	0
LOC112712627	171	57	135	0	0	0	9.17	2.92	6.95	0	0	0	6.35	0	0	-12.632	9.4E-102	9.44E-101
LOC112712635	887	1488	1022	5340.54	4271.52	4367	47.54	76.18	52.64	307.47	242.36	248.48	58.79	266.1	4.527	2.178	0.0E+00	0
LOC112712636	21104.5	9766.56	17430.7	203.06	416.66	129.65	1131.18	499.98	897.72	11.69	23.64	7.38	842.96	14.24	0.017	-5.888	0.0E+00	0
LOC112712642	927.15	2105.1	1472.88	2403.39	4401.97	1993.77	49.69	107.77	75.86	138.37	249.76	113.45	77.77	167.19	2.15	1.104	0.0E+00	0
LOC112712643	3519.17	3461.55	3208.86	9094.9	17044.1	7794.64	188.62	177.21	165.26	523.62	967.05	443.52	177.03	644.73	3.642	1.865	0.0E+00	0
LOC112712665	83.54	76.55	67.53	31.9	48.18	19.67	4.48	3.92	3.48	1.84	2.73	1.12	3.96	1.9	0.479	-1.062	3.9E-10	7.33E-10
LOC112712684	24728.8	12238.8	20368.5	8046.95	9943.09	4632.51	1325.44	626.54	1049.02	463.29	564.15	263.59	1000.33	430.34	0.43	-1.217	0.0E+00	0
LOC112712685	528.09	492.36	580.38	77.26	105.94	94.47	28.31	25.21	29.89	4.45	6.01	5.38	27.8	5.28	0.19	-2.397	5.5E-195	1.03E-193
LOC112712697	462.94	387.27	439.65	105.98	99.86	124.26	24.81	19.83	22.64	6.1	5.67	7.07	22.43	6.28	0.28	-1.836	5.9E-113	6.56E-112
LOC112712699	479.25	540.85	631.33	1090.83	839.21	1227.8	25.69	27.69	32.51	62.8	47.62	69.86	28.63	60.09	2.099	1.07	3.7E-134	4.88E-133
LOC112712719	192.71	144.66	243.28	91.06	86.54	42.34	10.33	7.41	12.53	5.24	4.91	2.41	10.09	4.19	0.415	-1.269	4.1E-31	1.53E-30
LOC112712818	42	67	71	7	16	15	2.25	3.43	3.66	0.4	0.91	0.85	3.11	0.72	0.231	-2.112	2.0E-20	5.57E-20
LOC112713000	124.89	89.04	52.13	1	6	10	6.69	4.56	2.68	0.06	0.34	0.57	4.64	0.32	0.07	-3.844	1.1E-53	6.38E-53
LOC112713056	46	71.45	67	1	0	0	2.47	3.66	3.45	0.06	0	0	3.19	0.02	0.006	-7.319	2.7E-50	1.50E-49
LOC112714305	405.58	396.41	433.03	164.54	137.38	115.6	21.74	20.29	22.3	9.47	7.79	6.58	21.44	7.95	0.371	-1.432	4.1E-76	3.23E-75
LOC112714312	1088.74	963.26	1407.38	330.2	443.11	234.38	58.36	49.31	72.48	19.01	25.14	13.34	60.05	19.16	0.319	-1.648	2.3E-272	6.14E-271
LOC112714318	49.04	49	54	5	9	6	2.63	2.51	2.78	0.29	0.51	0.34	2.64	0.38	0.144	-2.796	7.8E-24	2.42E-23
LOC112714365	34.43	61.6	29.25	96.65	69.87	114.92	1.85	3.15	1.51	5.56	3.96	6.54	2.17	5.35	2.467	1.303	5.2E-18	1.33E-17
LOC112714367	156.8	273.64	179.2	454.47	654.23	605.51	8.4	14.01	9.23	26.17	37.12	34.45	10.55	32.58	3.089	1.627	1.0E-138	1.40E-137
LOC112714370	85.74	174	133	696.31	546.88	574.09	4.6	8.91	6.85	40.09	31.03	32.67	6.79	34.6	5.098	2.35	3.3E-240	7.54E-239
LOC112714381	39	25	35	84.09	115	138	2.09	1.28	1.8	4.84	6.52	7.85	1.72	6.4	3.716	1.894	4.7E-36	1.95E-35
LOC112714392	99.99	71	52	7	19.04	9.66	5.36	3.63	2.68	0.4	1.08	0.55	3.89	0.68	0.174	-2.523	8.9E-31	3.30E-30
LOC112714394	234.47	197.83	270.71	2	5	2	12.57	10.13	13.94	0.12	0.28	0.11	12.21	0.17	0.014	-6.167	5.8E-179	1.00E-177
LOC112714399	958.85	919.52	975.39	1779.24	1649.39	1795.58	51.39	47.07	50.23	102.44	93.58	102.17	49.56	99.4	2.005	1.004	7.7E-189	1.40E-187
LOC112714417	346	558.21	569.65	78	190.1	181.2	18.55	28.58	29.34	4.49	10.79	10.31	25.49	8.53	0.335	-1.579	5.2E-104	5.31E-103
LOC112714418	256.37	272.8	279.18	102.99	93.57	46.28	13.74	13.97	14.38	5.93	5.31	2.63	14.03	4.62	0.33	-1.602	1.4E-59	9.02E-59
LOC112714426	36	37	37	126	93	113	1.93	1.89	1.91	7.25	5.28	6.43	1.91	6.32	3.309	1.726	2.3E-31	8.52E-31
LOC112714432	220.23	221.38	248.77	93.62	101.93	91.3	11.8	11.33	12.81	5.39	5.78	5.2	11.98	5.46	0.455	-1.135	6.6E-31	2.46E-30
LOC112714434	61.44	73.52	93.69	15	11	10	3.29	3.76	4.83	0.86	0.62	0.57	3.96	0.68	0.173	-2.535	1.1E-31	4.11E-31
LOC112714439	654.84	747.19	651.58	178.77	233.9	206.52	35.1	38.25	33.56	10.29	13.27	11.75	35.64	11.77	0.33	-1.598	5.6E-145	8.00E-144
LOC112714449	106	161.77	195	667.27	680.89	731.98	5.68	8.28	10.04	38.42	38.63	41.65	8	39.57	4.946	2.306	1.1E-266	2.84E-265
LOC112714451	602.13	510.56	532.62	58.87	92.62	43.38	32.27	26.14	27.43	3.39	5.26	2.47	28.61	3.71	0.13	-2.948	1.6E-251	3.85E-250
LOC112714457	111.48	83.39	113.51	18.18	27	18.36	5.98	4.27	5.85	1.05	1.53	1.04	5.37	1.21	0.225	-2.153	7.7E-35	3.15E-34
LOC112714458	51.7	60.03	40.28	2	8.33	6	2.77	3.07	2.07	0.12	0.47	0.34	2.64	0.31	0.118	-3.088	2.7E-26	9.03E-26
LOC112714462	275.44	252.86	237.41	973.49	857.23	1022.96	14.76	12.94	12.23	56.05	48.64	58.21	13.31	54.3	4.08	2.028	6.7E-306	1.98E-304
LOC112714471	67.33	66	60.95	7	13	11	3.61	3.38	3.14	0.4	0.74	0.63	3.38	0.59	0.175	-2.517	1.0E-26	3.49E-26
LOC112714477	60.49	48	58.45	19	17	8	3.24	2.46	3.01	1.09	0.96	0.46	2.9	0.84	0.288	-1.795	9.3E-16	2.22E-15
LOC112714487	604.19	313.84	419.5	123.63	187.07	108.89	32.38	16.07	21.61	7.12	10.61	6.2	23.35	7.98	0.342	-1.55	2.8E-92	2.62E-91
LOC112714489	78.26	90.09	82.49	3.4	9.72	6.6	4.19	4.61	4.25	0.2	0.55	0.38	4.35	0.38	0.087	-3.53	7.5E-48	3.96E-47
LOC112714491	88.91	101	116.64	37.56	37	21.46	4.77	5.17	6.01	2.16	2.1	1.22	5.32	1.83	0.344	-1.541	2.0E-22	5.91E-22
LOC112714492	44.67	42.13	59.4	161.82	150.44	130.99	2.39	2.16	3.06	9.32	8.54	7.45	2.54	8.44	3.326	1.734	2.3E-41	1.06E-40
LOC112714497	922.81	863.56	803.72	86	174.99	110	49.46	44.21	41.39	4.95	9.93	6.26	45.02	7.05	0.157	-2.676	0.0E+00	0
LOC112714499	179	231	177	99	72	68	9.59	11.83	9.12	5.7	4.09	3.87	10.18	4.55	0.447	-1.161	1.7E-27	5.70E-27
LOC112714503	81.69	44	98	0	2	2	4.38	2.25	5.05	0	0.11	0.11	3.89	0.07	0.019	-5.73	3.5E-56	2.10E-55
LOC112714515	14	5	4	37	68.68	76.89	0.75	0.26	0.21	2.13	3.9	4.38	0.41	3.47	8.533	3.093	7.0E-35	2.87E-34
LOC112714516	41	88	33	103	109	149	2.2	4.5	1.7	5.93	6.18	8.48	2.8	6.86	2.451	1.293	1.4E-22	4.07E-22
LOC112714520	1694.95	1947.84	1802.52	3545.27	3850.98	4144.1	90.85	99.72	92.83	204.11	218.5	235.8	94.47	219.47	2.323	1.216	0.0E+00	0
LOC112714531	330.25	292.2	248.48	121.17	163.87	108.19	17.7	14.96	12.8	6.98	9.3	6.16	15.15	7.48	0.494	-1.019	1.4E-32	5.62E-32
LOC112714538	105.78	123.38	129.85	11.05	22	4.25	5.67	6.32	6.69	0.64	1.25	0.24	6.23	0.71	0.114	-3.133	3.0E-60	1.89E-59
LOC112714541	43	33	27	110	95	67	2.3	1.69	1.39	6.33	5.39	3.81	1.79	5.18	2.887	1.529	6.4E-22	1.85E-21
LOC112714550	526.83	549.44	735.5	138	132.93	105.71	28.24	28.13	37.88	7.95	7.54	6.01	31.42	7.17	0.228	-2.132	2.7E-190	4.95E-189
LOC112714554	6	9	10	60	77.38	112.33	0.32	0.46	0.52	3.45	4.39	6.39	0.43	4.74	10.946	3.452	4.7E-52	2.63E-51
LOC112714562	273.77	245.39	179.17	141.46	110.26	64.56	14.67	12.56	9.23	8.14	6.26	3.67	12.15	6.02	0.496	-1.013	2.9E-26	9.54E-26
LOC112714567	114	74	108	10	23	24	6.11	3.79	5.56	0.58	1.3	1.37	5.15	1.08	0.21	-2.25	2.5E-35	1.02E-34
LOC112714573	68.45	67	81.98	24.64	40.49	31	3.67	3.43	4.22	1.42	2.3	1.76	3.77	1.83	0.484	-1.047	1.4E-09	2.59E-09
LOC112714576	564.93	560.36	600.31	278	259.43	233.86	30.28	28.69	30.92	16.01	14.72	13.31	29.96	14.68	0.49	-1.029	6.4E-63	4.24E-62
LOC112714583	58.96	56.08	85.26	162.72	150.05	182.53	3.16	2.87	4.39	9.37	8.51	10.39	3.47	9.42	2.713	1.44	1.7E-35	7.15E-35
LOC112714594	106	111.58	110	39	50.59	48	5.68	5.71	5.67	2.25	2.87	2.73	5.69	2.62	0.46	-1.12	3.2E-15	7.38E-15
LOC112714605	76.94	58.9	99.29	15.13	40.12	14.85	4.12	3.02	5.11	0.87	2.28	0.84	4.08	1.33	0.326	-1.618	1.2E-18	3.03E-18
LOC112714606	184.5	182.53	199.21	79.74	66.55	56.63	9.89	9.34	10.26	4.59	3.78	3.22	9.83	3.86	0.393	-1.347	3.0E-33	1.20E-32
LOC112714607	537.32	473.48	468.27	1330.45	715.44	895.42	28.8	24.24	24.12	76.6	40.59	50.95	25.72	56.05	2.179	1.124	5.8E-137	7.74E-136
LOC112714612	619.46	1031	1568.34	4583.95	5727.26	7183.66	33.2	52.78	80.77	263.91	324.95	408.75	55.58	332.54	5.983	2.581	0.0E+00	0
LOC112714626	744.31	901.45	455.27	5979.52	6844.98	7574.65	39.89	46.15	23.45	344.26	388.37	431	36.5	387.88	10.628	3.41	0.0E+00	0
LOC112714637	122.24	134.51	139.13	33.82	38.1	29	6.55	6.89	7.17	1.95	2.16	1.65	6.87	1.92	0.279	-1.839	1.9E-36	7.97E-36
LOC112714640	40.57	31.11	42.05	85.34	96.02	110.41	2.17	1.59	2.17	4.91	5.45	6.28	1.98	5.55	2.806	1.489	1.2E-22	3.54E-22
LOC112714646	241.29	234.79	240.17	78.11	113.18	72.96	12.93	12.02	12.37	4.5	6.42	4.15	12.44	5.02	0.404	-1.308	1.3E-39	5.94E-39
LOC112714669	62.46	66	54.78	23.51	10	21	3.35	3.38	2.82	1.35	0.57	1.19	3.18	1.04	0.326	-1.619	5.9E-15	1.35E-14
LOC112714672	52	78	55	370	393.81	444	2.79	3.99	2.83	21.3	22.34	25.26	3.2	22.97	7.17	2.842	4.2E-201	8.15E-200
LOC112714689	221.34	340.24	325.36	752.25	536.16	599.64	11.86	17.42	16.76	43.31	30.42	34.12	15.35	35.95	2.343	1.228	2.6E-99	2.50E-98
LOC112714693	146.66	64.99	70.58	11.05	14.29	10.33	7.86	3.33	3.64	0.64	0.81	0.59	4.94	0.68	0.138	-2.862	3.4E-44	1.66E-43
LOC112714705	505.18	555.42	551.82	1013.62	1096.67	1268.05	27.08	28.43	28.42	58.36	62.22	72.15	27.98	64.24	2.296	1.199	9.3E-174	1.57E-172
LOC112714706	61.92	63	77.17	8	5.17	11.54	3.32	3.23	3.97	0.46	0.29	0.66	3.51	0.47	0.134	-2.899	1.7E-32	6.67E-32
LOC112714713	433	471.49	249.68	8	7	7	23.21	24.14	12.86	0.46	0.4	0.4	20.07	0.42	0.021	-5.579	9.2E-281	2.47E-279
LOC112714714	72	48	72.3	115	125	124.34	3.86	2.46	3.72	6.62	7.09	7.07	3.35	6.93	2.07	1.049	8.5E-17	2.10E-16
LOC112714719	55.08	63.32	69.52	31.78	25.24	28.07	2.95	3.24	3.58	1.83	1.43	1.6	3.26	1.62	0.497	-1.007	4.9E-08	8.40E-08
LOC112714742	15	255	63	600	915	746	0.8	13.05	3.24	34.54	51.92	42.45	5.7	42.97	7.543	2.915	0.0E+00	0
LOC112714746	2234.08	7313.06	3415.8	16578.2	17533.1	16940.4	119.74	374.38	175.92	954.46	994.79	963.92	223.35	971.06	4.348	2.12	0.0E+00	0
LOC112714747	621.55	474.19	849.25	251.89	305.42	321.5	33.31	24.28	43.74	14.5	17.33	18.29	33.78	16.71	0.495	-1.016	2.4E-71	1.76E-70
LOC112714755	81.69	81.29	93.44	282.95	226.96	241.78	4.38	4.16	4.81	16.29	12.88	13.76	4.45	14.31	3.216	1.685	4.0E-66	2.77E-65
LOC112714756	129.19	115.72	143.15	4	17.6	4	6.92	5.92	7.37	0.23	1	0.23	6.74	0.49	0.072	-3.791	2.2E-77	1.73E-76
LOC112714775	1188.12	793.19	745.66	437.22	395.83	355.71	63.68	40.61	38.4	25.17	22.46	20.24	47.56	22.62	0.476	-1.072	8.4E-107	8.86E-106
LOC112714781	93.08	88.92	78.94	222.64	178.39	92.53	4.99	4.55	4.07	12.82	10.12	5.26	4.54	9.4	2.072	1.051	4.7E-22	1.39E-21
LOC112714782	137.85	143.84	134.57	45.12	69.43	43.67	7.39	7.36	6.93	2.6	3.94	2.48	7.23	3.01	0.416	-1.265	1.3E-22	3.76E-22
LOC112714786	643.89	397.14	343.01	45.16	27.1	60.36	34.51	20.33	17.67	2.6	1.54	3.43	24.17	2.52	0.104	-3.26	9.5E-235	2.12E-233
LOC112714787	710.32	627.86	422.5	100.01	105.83	128.62	38.07	32.14	21.76	5.76	6	7.32	30.66	6.36	0.207	-2.269	6.3E-200	1.21E-198
LOC112714789	6.83	14	7.23	60.63	37.25	86.35	0.37	0.72	0.37	3.49	2.11	4.91	0.49	3.5	7.199	2.848	9.6E-33	3.73E-32
LOC112714790	70.07	59.1	71.11	16.84	12.12	14.62	3.76	3.03	3.66	0.97	0.69	0.83	3.48	0.83	0.238	-2.069	4.1E-22	1.20E-21
LOC112714802	306.32	309.19	468.69	159.28	179.64	140.73	16.42	15.83	24.14	9.17	10.19	8.01	18.8	9.12	0.485	-1.043	1.9E-41	8.82E-41
LOC112714815	326	403.95	378.01	601.03	610.21	1160.97	17.47	20.68	19.47	34.6	34.62	66.06	19.21	45.09	2.348	1.231	5.9E-131	7.61E-130
LOC112714817	1127.07	1189.74	1214.26	530.32	534.71	431.68	60.41	60.91	62.54	30.53	30.34	24.56	61.29	28.48	0.465	-1.106	4.2E-143	5.95E-142
LOC112714826	588.42	465.66	504	144	169	172	31.54	23.84	25.96	8.29	9.59	9.79	27.11	9.22	0.34	-1.556	2.6E-107	2.73E-106
LOC112714838	1989.58	1994.31	2077.63	921.48	897.03	675.58	106.64	102.09	107	53.05	50.9	38.44	105.24	47.46	0.451	-1.149	1.6E-247	3.75E-246
LOC112714841	551.53	570.96	610.9	215.77	260.69	223.39	29.56	29.23	31.46	12.42	14.79	12.71	30.08	13.31	0.442	-1.177	5.9E-78	4.71E-77
LOC112714842	2432.91	2546.29	1538.04	3649.34	3902.31	5179.27	130.4	130.35	79.21	210.1	221.41	294.7	113.32	242.07	2.136	1.095	0.0E+00	0
LOC112714849	306.39	275	231	631.59	506.95	567.36	16.42	14.08	11.9	36.36	28.76	32.28	14.13	32.47	2.297	1.2	1.7E-87	1.47E-86
LOC112714860	271.63	262.54	245.1	85.43	113	95.37	14.56	13.44	12.62	4.92	6.41	5.43	13.54	5.59	0.413	-1.277	1.7E-41	7.80E-41
LOC112714865	363.8	385.08	389.79	142.86	147.8	179.58	19.5	19.71	20.08	8.22	8.39	10.22	19.76	8.94	0.453	-1.144	3.2E-50	1.73E-49
LOC112714866	73	17	140	22	0	0	3.91	0.87	7.21	1.27	0	0	4	0.42	0.106	-3.239	9.2E-41	4.24E-40
LOC112714873	256.21	192.39	204.74	33.49	41.08	23	13.73	9.85	10.54	1.93	2.33	1.31	11.37	1.86	0.163	-2.615	3.1E-90	2.75E-89
LOC112714875	133.26	103.35	111.03	28	46	19	7.14	5.29	5.72	1.61	2.61	1.08	6.05	1.77	0.292	-1.776	1.6E-30	6.02E-30
LOC112714878	390.79	250.13	407.82	87.09	144.68	236.36	20.95	12.8	21	5.01	8.21	13.45	18.25	8.89	0.487	-1.038	8.8E-40	3.96E-39
LOC112714883	12	33.3	7.2	286.11	286.14	672.28	0.64	1.7	0.37	16.47	16.23	38.25	0.9	23.65	26.181	4.71	3.76E-316	1.14E-314
LOC112714889	218.65	136.11	169.73	30.07	48.91	18.54	11.72	6.97	8.74	1.73	2.78	1.05	9.14	1.85	0.203	-2.303	4.6E-63	3.09E-62
LOC112714890	1058.39	1249.11	1202.74	429.77	398.67	184	56.73	63.95	61.94	24.74	22.62	10.47	60.87	19.28	0.317	-1.659	2.4E-279	6.36E-278
LOC112714892	86.87	97.83	126.57	23.33	26	14	4.66	5.01	6.52	1.34	1.48	0.8	5.4	1.21	0.224	-2.161	2.9E-35	1.21E-34
LOC112714893	81.61	107.99	122.59	16	19	12.2	4.37	5.53	6.31	0.92	1.08	0.69	5.4	0.9	0.166	-2.591	1.6E-43	7.72E-43
LOC112714916	39	64.63	46.6	15	12	13.72	2.09	3.31	2.4	0.86	0.68	0.78	2.6	0.77	0.297	-1.749	1.4E-13	3.15E-13
LOC112714936	259.42	238.46	244.99	108.51	112.56	78.64	13.9	12.21	12.62	6.25	6.39	4.47	12.91	5.7	0.442	-1.179	4.9E-35	1.99E-34
LOC112714937	76.62	83.25	82	30.01	35.63	20.51	4.11	4.26	4.22	1.73	2.02	1.17	4.2	1.64	0.391	-1.356	3.5E-15	8.14E-15
LOC112714953	75.63	48	54	19.04	17.4	11.55	4.05	2.46	2.78	1.1	0.99	0.66	3.1	0.92	0.296	-1.756	2.8E-16	6.69E-16
LOC112714966	197	242.24	184.99	51.47	65	45	10.56	12.4	9.53	2.96	3.69	2.56	10.83	3.07	0.283	-1.819	1.7E-55	1.03E-54
LOC112714969	583.42	569.1	646.04	268.18	290.46	228.85	31.27	29.13	33.27	15.44	16.48	13.02	31.22	14.98	0.48	-1.06	2.5E-68	1.80E-67
LOC112714974	67.61	96.64	101.58	19	18.85	12.68	3.62	4.95	5.23	1.09	1.07	0.72	4.6	0.96	0.209	-2.261	5.3E-32	2.01E-31
LOC112714981	137.66	139.75	128.28	33.74	69.99	51.72	7.38	7.15	6.61	1.94	3.97	2.94	7.05	2.95	0.419	-1.256	7.9E-22	2.30E-21
LOC112714985	8036.77	6155.31	6758.81	16185.8	11669.4	14749	430.76	315.11	348.09	931.86	662.1	839.22	364.65	811.06	2.224	1.153	0.0E+00	0
LOC112714988	94	103.51	61	164.67	143.5	165.78	5.04	5.3	3.14	9.48	8.14	9.43	4.49	9.02	2.007	1.005	7.2E-20	1.97E-19
LOC112714992	132.47	116.76	101.73	51.15	63.58	43.31	7.1	5.98	5.24	2.94	3.61	2.46	6.11	3	0.492	-1.024	2.8E-14	6.32E-14
LOC112714998	134.69	82.08	122.99	16.79	35.72	14.66	7.22	4.2	6.33	0.97	2.03	0.83	5.92	1.28	0.216	-2.212	1.9E-39	8.41E-39
LOC112715008	274	293.75	210.78	11	11	16	14.69	15.04	10.86	0.63	0.62	0.91	13.53	0.72	0.053	-4.232	1.3E-164	2.14E-163
LOC112715016	117.88	180.25	137.17	25.27	51.03	46.05	6.32	9.23	7.06	1.45	2.9	2.62	7.54	2.32	0.308	-1.698	8.4E-36	3.49E-35
LOC112715041	97.73	52.88	71.34	21.26	22.38	15.8	5.24	2.71	3.67	1.22	1.27	0.9	3.87	1.13	0.292	-1.777	5.5E-20	1.52E-19
LOC112715045	249	112	97	101	57	36	13.35	5.73	5	5.81	3.23	2.05	8.03	3.7	0.461	-1.119	1.6E-20	4.40E-20
LOC112715046	109.43	101.56	106.72	43.48	34	49.88	5.87	5.2	5.5	2.5	1.93	2.84	5.52	2.42	0.439	-1.189	3.1E-16	7.45E-16
LOC112715056	520	474	490	116	199	131	27.87	24.27	25.24	6.68	11.29	7.45	25.79	8.47	0.329	-1.606	4.4E-107	4.62E-106
LOC112715087	180.92	203.15	227.9	71.9	103.69	88	9.7	10.4	11.74	4.14	5.88	5.01	10.61	5.01	0.472	-1.083	8.6E-26	2.80E-25
LOC112715093	111	86	125	28	19	18	5.95	4.4	6.44	1.61	1.08	1.02	5.6	1.24	0.221	-2.178	3.8E-37	1.61E-36
LOC112715099	119	94	135	32	29	21	6.38	4.81	6.95	1.84	1.65	1.19	6.05	1.56	0.258	-1.955	8.5E-35	3.49E-34
LOC112715100	84	113	96	37	24	27	4.5	5.78	4.94	2.13	1.36	1.54	5.07	1.68	0.33	-1.597	8.3E-23	2.48E-22
LOC112715101	105.94	83.98	199.16	8.54	24.75	10.77	5.68	4.3	10.26	0.49	1.4	0.61	6.75	0.83	0.124	-3.017	6.4E-63	4.27E-62
LOC112715103	224.41	195.48	224.95	111.46	96.28	81.04	12.03	10.01	11.59	6.42	5.46	4.61	11.21	5.5	0.49	-1.028	6.4E-25	2.04E-24
LOC112715121	174.02	181.24	184.2	71.52	58.49	74.03	9.33	9.28	9.49	4.12	3.32	4.21	9.37	3.88	0.415	-1.27	4.5E-29	1.58E-28
LOC112715126	389	601.79	580.76	1067.91	1460.93	1666.84	20.85	30.81	29.91	61.48	82.89	94.84	27.19	79.74	2.933	1.552	0.0E+00	0
LOC112715135	418.98	544.09	396.85	666.34	869.14	969.52	22.46	27.85	20.44	38.36	49.31	55.17	23.58	47.61	2.019	1.014	5.4E-99	5.22E-98
LOC112715136	165.82	181.77	124.82	284.36	361.03	385.1	8.89	9.31	6.43	16.37	20.48	21.91	8.21	19.59	2.386	1.254	2.7E-58	1.63E-57
LOC112715150	663.34	640.04	874.95	241.78	325.17	227.01	35.55	32.77	45.06	13.92	18.45	12.92	37.79	15.1	0.399	-1.324	4.5E-116	5.11E-115
LOC112715156	1141.9	1261.95	1248.6	2731.29	2120.64	2127.51	61.2	64.6	64.31	157.25	120.32	121.06	63.37	132.88	2.097	1.068	2.2E-269	5.64E-268
LOC112715165	50	63	62	19	25	29	2.68	3.23	3.19	1.09	1.42	1.65	3.03	1.39	0.457	-1.129	6.5E-09	1.15E-08
LOC112715172	325.59	331.57	469.53	133	157.2	128.17	17.45	16.97	24.18	7.66	8.92	7.29	19.53	7.96	0.407	-1.296	4.6E-60	2.92E-59
LOC112715173	91.09	123.96	70.32	268.65	188.76	258.01	4.88	6.35	3.62	15.47	10.71	14.68	4.95	13.62	2.752	1.46	2.1E-51	1.19E-50
LOC112715183	594.27	504.65	689.64	350.56	244.98	207.05	31.85	25.83	35.52	20.18	13.9	11.78	31.07	15.29	0.492	-1.023	2.2E-64	1.47E-63
LOC112715195	66	39	59	24	29	14	3.54	2	3.04	1.38	1.65	0.8	2.86	1.28	0.446	-1.164	9.4E-09	1.66E-08
LOC112715213	363.67	461.97	330.54	42	65.68	48	19.49	23.65	17.02	2.42	3.73	2.73	20.05	2.96	0.148	-2.76	7.1E-167	1.14E-165
LOC112715232	73.55	84.17	91.73	15	26.98	17.54	3.94	4.31	4.72	0.86	1.53	1	4.32	1.13	0.261	-1.936	5.3E-25	1.71E-24
LOC112715238	496.45	454.58	506.5	155.83	308.5	136.02	26.61	23.27	26.09	8.97	17.5	7.74	25.32	11.4	0.45	-1.151	8.9E-64	6.00E-63
LOC112715252	110.75	169.96	117.43	46.49	70.61	25.87	5.94	8.7	6.05	2.68	4.01	1.47	6.9	2.72	0.394	-1.342	8.0E-24	2.48E-23
LOC112715269	51.81	63.52	55.32	33.03	31.06	9	2.78	3.25	2.85	1.9	1.76	0.51	2.96	1.39	0.47	-1.091	2.3E-08	3.97E-08
LOC112715294	608.26	691.31	750.13	1424.03	1339.28	1645.37	32.6	35.39	38.63	81.99	75.99	93.62	35.54	83.87	2.36	1.239	2.6E-233	5.72E-232
LOC112715321	462.82	425.02	364.48	179.41	205.26	166.96	24.81	21.76	18.77	10.33	11.65	9.5	21.78	10.49	0.482	-1.054	3.8E-48	1.99E-47
LOC112715324	49.51	50.46	52.19	7.35	26.25	5.42	2.65	2.58	2.69	0.42	1.49	0.31	2.64	0.74	0.28	-1.835	8.1E-15	1.87E-14
LOC112715335	618.46	684.78	667.37	1264.65	1071.17	1261.71	33.15	35.06	34.37	72.81	60.78	71.79	34.19	68.46	2.002	1.002	6.1E-135	8.10E-134
LOC112715348	288	164.61	144	8	93.66	14	15.44	8.43	7.42	0.46	5.31	0.8	10.43	2.19	0.21	-2.252	6.0E-70	4.37E-69
LOC112715352	173.61	145.68	227.79	51.96	86.74	58.48	9.31	7.46	11.73	2.99	4.92	3.33	9.5	3.75	0.394	-1.342	8.9E-32	3.38E-31
LOC112715364	54.48	59.85	68.85	21.38	15.64	36.27	2.92	3.06	3.55	1.23	0.89	2.06	3.18	1.39	0.439	-1.189	7.8E-10	1.44E-09
LOC112715368	106.41	103.13	117.44	43.75	29	37.17	5.7	5.28	6.05	2.52	1.65	2.11	5.68	2.09	0.369	-1.439	6.5E-22	1.90E-21
LOC112715369	122.34	114.29	113.33	31	57	32	6.56	5.85	5.84	1.78	3.23	1.82	6.08	2.28	0.374	-1.418	1.4E-22	4.04E-22
LOC112715370	15.94	14.62	46.71	120.38	55	51.26	0.85	0.75	2.41	6.93	3.12	2.92	1.34	4.32	3.234	1.694	3.1E-21	8.83E-21
LOC112715376	131	193.53	160.54	42.59	40.82	24	7.02	9.91	8.27	2.45	2.32	1.37	8.4	2.05	0.244	-2.037	2.1E-50	1.14E-49
LOC112715379	278.52	290	278.15	84	124	77	14.93	14.85	14.33	4.84	7.04	4.38	14.7	5.42	0.369	-1.44	1.0E-53	5.75E-53
LOC112715383	302.08	366.64	296.44	698.1	548.73	650.2	16.19	18.77	15.27	40.19	31.13	37	16.74	36.11	2.156	1.109	4.8E-89	4.26E-88
LOC112715418	5961.13	6396.84	3851.27	788.71	747.49	995.08	319.51	327.47	198.35	45.41	42.41	56.62	281.78	48.15	0.171	-2.549	0.0E+00	0
LOC112715438	753.79	750.25	728.09	2308.49	861.17	1146.52	40.4	38.41	37.5	132.91	48.86	65.24	38.77	82.34	2.124	1.087	1.9E-182	3.33E-181
LOC112715441	171.83	222.27	180.84	48.06	72.76	66.08	9.21	11.38	9.31	2.77	4.13	3.76	9.97	3.55	0.357	-1.488	6.3E-39	2.81E-38
LOC112715453	222.06	209.54	154.36	351.08	318	437.66	11.9	10.73	7.95	20.21	18.04	24.9	10.19	21.05	2.065	1.046	6.1E-47	3.16E-46
LOC112715457	166	197.59	220	72	84	77	8.9	10.12	11.33	4.15	4.77	4.38	10.12	4.43	0.438	-1.19	1.5E-28	5.29E-28
LOC112715477	69.83	68.07	65.7	22.56	29.48	19.59	3.74	3.48	3.38	1.3	1.67	1.11	3.53	1.36	0.385	-1.377	2.5E-13	5.31E-13
LOC112715487	90	69	73	21	42	18	4.82	3.53	3.76	1.21	2.38	1.02	4.04	1.54	0.381	-1.393	4.2E-15	9.70E-15
LOC112715491	121	148	180	39	52	60.16	6.49	7.58	9.27	2.25	2.95	3.42	7.78	2.87	0.369	-1.437	2.6E-29	9.27E-29
LOC112715498	174.77	107.68	132.16	50.01	51.26	52.89	9.37	5.51	6.81	2.88	2.91	3.01	7.23	2.93	0.406	-1.301	1.5E-23	4.61E-23
LOC112715524	239	213	190	64	92	65	12.81	10.9	9.79	3.68	5.22	3.7	11.17	4.2	0.376	-1.411	6.4E-40	2.89E-39
LOC112715535	281.88	341.36	343.32	105.68	99.92	112.03	15.11	17.48	17.68	6.08	5.67	6.37	16.76	6.04	0.36	-1.472	1.4E-62	9.53E-62
LOC112715537	7	3	4	235.68	128.09	154	0.38	0.15	0.21	13.57	7.27	8.76	0.25	9.87	40	5.322	1.0E-142	1.40E-141
LOC112715563	114.72	86.43	150.03	43	45.58	44.74	6.15	4.42	7.73	2.48	2.59	2.55	6.1	2.54	0.416	-1.264	2.4E-19	6.41E-19
LOC112715568	32.94	66.79	58	27	25	13	1.77	3.42	2.99	1.55	1.42	0.74	2.73	1.24	0.454	-1.141	3.5E-08	6.02E-08
LOC112715572	413.79	386.1	494.04	43.01	52.43	66.39	22.18	19.77	25.44	2.48	2.97	3.78	22.46	3.08	0.137	-2.868	1.3E-193	2.52E-192
LOC112715585	78.83	93.78	112.11	39.27	55.42	26.15	4.23	4.8	5.77	2.26	3.14	1.49	4.93	2.3	0.466	-1.103	4.3E-13	9.11E-13
LOC112715598	84.54	82.64	113.63	19.29	31.85	19	4.53	4.23	5.85	1.11	1.81	1.08	4.87	1.33	0.274	-1.869	7.7E-27	2.59E-26
LOC112715601	52.39	48.67	62.46	21.13	15.3	20.31	2.81	2.49	3.22	1.22	0.87	1.16	2.84	1.08	0.381	-1.39	3.7E-11	7.22E-11
LOC112715606	180.54	215.67	314.17	70.42	74.53	63	9.68	11.04	16.18	4.05	4.23	3.58	12.3	3.95	0.321	-1.638	1.8E-54	1.05E-53
LOC112715614	150.74	106.59	141.68	33.07	48.49	37.44	8.08	5.46	7.3	1.9	2.75	2.13	6.95	2.26	0.325	-1.62	5.7E-31	2.12E-30
LOC112715644	199.94	196.19	189.83	64.62	59.59	42.18	10.72	10.04	9.78	3.72	3.38	2.4	10.18	3.17	0.311	-1.685	5.1E-47	2.66E-46
LOC112715648	339.45	299.43	262.83	144.98	170.76	85.42	18.19	15.33	13.54	8.35	9.69	4.86	15.69	7.63	0.487	-1.039	1.4E-34	5.75E-34
LOC112715664	214.5	333.05	359.76	86.88	107.22	82.29	11.5	17.05	18.53	5	6.08	4.68	15.69	5.25	0.335	-1.579	2.2E-65	1.47E-64
LOC112715677	107.56	157.67	120	32	42	51.74	5.77	8.07	6.18	1.84	2.38	2.94	6.67	2.39	0.358	-1.483	2.2E-26	7.20E-26
LOC112715702	100.95	105.07	118.69	46.74	53.97	43.92	5.41	5.38	6.11	2.69	3.06	2.5	5.63	2.75	0.488	-1.035	1.7E-13	3.68E-13
LOC112715710	660.74	1005.24	734.52	331.63	376.51	335.39	35.42	51.46	37.83	19.09	21.36	19.08	41.57	19.84	0.477	-1.067	1.8E-94	1.66E-93
LOC112715722	1281.64	1224.75	1192.66	118.16	141.96	98.83	68.69	62.7	61.42	6.8	8.05	5.62	64.27	6.82	0.106	-3.236	0.0E+00	0
LOC112715725	1187.69	1324.82	1304.26	2977.04	2046.75	2795.53	63.66	67.82	67.17	171.4	116.13	159.07	66.22	148.87	2.248	1.169	0.0E+00	0
LOC112715727	67	70.32	70	27.62	35	11	3.59	3.6	3.61	1.59	1.99	0.63	3.6	1.4	0.39	-1.359	2.6E-13	5.64E-13
LOC112715743	423.82	366	323.59	56.97	59.28	79.36	22.72	18.74	16.67	3.28	3.36	4.52	19.38	3.72	0.192	-2.381	4.4E-136	5.82E-135
LOC112715762	391.3	367.26	414.68	170.69	205.56	158.79	20.97	18.8	21.36	9.83	11.66	9.04	20.38	10.18	0.499	-1.002	7.7E-42	3.61E-41
LOC112715772	294	368	345	881.79	1102.28	1435.7	15.76	18.84	17.77	50.77	62.54	81.69	17.46	65	3.724	1.897	0.0E+00	0
LOC112715773	489.81	484.39	413.16	151.29	164.69	170.96	26.25	24.8	21.28	8.71	9.34	9.73	24.11	9.26	0.384	-1.381	1.6E-80	1.29E-79
LOC112715780	134.04	149.38	148.86	52.15	47.79	31.87	7.18	7.65	7.67	3	2.71	1.81	7.5	2.51	0.334	-1.581	3.3E-32	1.28E-31
LOC112715783	54.94	68.24	62.47	174.82	191.93	218.15	2.94	3.49	3.22	10.06	10.89	12.41	3.22	11.12	3.457	1.79	1.3E-56	7.72E-56
LOC112715800	181.89	175.98	118.26	62.4	63.2	54	9.75	9.01	6.09	3.59	3.59	3.07	8.28	3.42	0.412	-1.278	5.6E-26	1.84E-25
LOC112715802	1483.46	1259.52	1581.18	549.77	732.01	493.87	79.51	64.48	81.43	31.65	41.53	28.1	75.14	33.76	0.449	-1.154	9.1E-185	1.61E-183
LOC112715814	64	66	48	25	28	22	3.43	3.38	2.47	1.44	1.59	1.25	3.09	1.43	0.461	-1.117	6.3E-09	1.12E-08
LOC112715819	637.8	541.73	564.81	1506.76	829.34	950.37	34.19	27.73	29.09	86.75	47.06	54.08	30.34	62.63	2.064	1.046	5.5E-134	7.21E-133
LOC112715820	65.69	56.46	87.9	16.14	41.05	4.96	3.52	2.89	4.53	0.93	2.33	0.28	3.65	1.18	0.324	-1.628	3.8E-17	9.55E-17
LOC112715841	65.74	48.11	52.28	26.01	8.4	15.08	3.52	2.46	2.69	1.5	0.48	0.86	2.89	0.95	0.328	-1.61	1.2E-13	2.71E-13
LOC112715854	1509.54	1193.12	1197.6	587.26	612.21	452.64	80.91	61.08	61.68	33.81	34.74	25.76	67.89	31.44	0.463	-1.111	1.2E-157	1.91E-156
LOC112715861	6	10	9	72	72	78	0.32	0.51	0.46	4.15	4.09	4.44	0.43	4.23	9.829	3.297	1.0E-44	5.08E-44
LOC112715870	169.53	128.92	95.73	33.35	37	40.21	9.09	6.6	4.93	1.92	2.1	2.29	6.87	2.1	0.306	-1.708	6.9E-33	2.69E-32
LOC112715876	141	118	92	22	33	25	7.56	6.04	4.74	1.27	1.87	1.42	6.11	1.52	0.249	-2.008	2.3E-36	9.69E-36
LOC112715887	133	150	163	53	58	32	7.13	7.68	8.39	3.05	3.29	1.82	7.73	2.72	0.352	-1.507	5.5E-31	2.06E-30
LOC112715899	469.11	374.92	827.84	71.9	87.61	56.61	25.14	19.19	42.64	4.14	4.97	3.22	28.99	4.11	0.142	-2.818	4.7E-244	1.10E-242
LOC112715904	381.34	781.15	1005.06	355.69	376.36	165.82	20.44	39.99	51.76	20.48	21.35	9.44	37.4	17.09	0.457	-1.13	4.6E-95	4.32E-94
LOC112715909	502	455.51	663.4	181	262.42	234.36	26.91	23.32	34.17	10.42	14.89	13.34	28.13	12.88	0.458	-1.127	2.2E-68	1.59E-67
LOC112715915	72.54	81.25	63	24	24	8.29	3.89	4.16	3.24	1.38	1.36	0.47	3.76	1.07	0.284	-1.814	2.1E-20	5.79E-20
LOC112715926	32	32	18	42	55	69	1.72	1.64	0.93	2.42	3.12	3.93	1.43	3.16	2.207	1.142	1.8E-09	3.24E-09
LOC112715952	39.54	54.43	62	15	16	19.45	2.12	2.79	3.19	0.86	0.91	1.11	2.7	0.96	0.356	-1.492	1.3E-11	2.62E-11
LOC112715963	103	111	142	32	41	47	5.52	5.68	7.31	1.84	2.33	2.67	6.17	2.28	0.37	-1.436	2.1E-23	6.44E-23
LOC112715974	283.55	233.94	183.62	89.61	84.46	68.8	15.2	11.98	9.46	5.16	4.79	3.91	12.21	4.62	0.378	-1.402	5.6E-43	2.70E-42
LOC112715983	905.8	793.98	831.22	277.56	300.5	443	48.55	40.65	42.81	15.98	17.05	25.21	44	19.41	0.441	-1.181	2.1E-117	2.40E-116
LOC112715988	590.65	494.1	487.56	160.17	161.78	174.11	31.66	25.29	25.11	9.22	9.18	9.91	27.35	9.44	0.345	-1.535	3.0E-106	3.15E-105
LOC112715993	89	130.68	102	34	24.94	21	4.77	6.69	5.25	1.96	1.42	1.19	5.57	1.52	0.273	-1.87	1.3E-30	4.62E-30
LOC112716015	64.69	63.2	62.84	35.64	21.05	29.85	3.47	3.24	3.24	2.05	1.19	1.7	3.32	1.65	0.496	-1.01	4.7E-08	7.96E-08
LOC112716023	341.07	395.81	427.15	757.7	846.31	1004.18	18.28	20.26	22	43.62	48.02	57.14	20.18	49.59	2.458	1.297	3.1E-156	4.73E-155
LOC112716026	95	85	89	244.54	220.51	270	5.09	4.35	4.58	14.08	12.51	15.36	4.67	13.98	2.992	1.581	2.3E-59	1.45E-58
LOC112716029	50.44	87.55	28.15	166.29	118.19	109.25	2.7	4.48	1.45	9.57	6.71	6.22	2.88	7.5	2.607	1.382	6.5E-27	2.20E-26
LOC112716035	155.28	70.06	77.92	43.31	53.91	40.45	8.32	3.59	4.01	2.49	3.06	2.3	5.31	2.62	0.493	-1.02	2.4E-12	4.98E-12
LOC112716043	62	70.65	59	149.25	152	124.42	3.32	3.62	3.04	8.59	8.62	7.08	3.33	8.1	2.434	1.283	3.9E-26	1.28E-25
LOC112716058	31.59	30.67	46.01	65.73	60.69	170.12	1.69	1.57	2.37	3.78	3.44	9.68	1.88	5.63	3.002	1.586	4.2E-25	1.35E-24
LOC112716061	51	46	48	367.6	398	420.67	2.73	2.35	2.47	21.16	22.58	23.94	2.52	22.56	8.964	3.164	3.2E-220	6.80E-219
LOC112716067	105.53	72.92	103.64	4.53	13.63	5.57	5.66	3.73	5.34	0.26	0.77	0.32	4.91	0.45	0.092	-3.448	3.8E-52	2.13E-51
LOC112716088	332.72	309.79	314.77	82.91	104.83	61.29	17.83	15.86	16.21	4.77	5.95	3.49	16.63	4.74	0.285	-1.812	3.3E-83	2.79E-82
LOC112716102	31	28	23	23	62.82	78	1.66	1.43	1.18	1.32	3.56	4.44	1.42	3.11	2.183	1.126	3.4E-09	6.13E-09
LOC112716111	227	267	444	38	105	61	12.17	13.67	22.87	2.19	5.96	3.47	16.24	3.87	0.239	-2.068	5.7E-97	5.44E-96
LOC112716123	226.53	123.32	195.79	22.16	36.19	20.39	12.14	6.31	10.08	1.28	2.05	1.16	9.51	1.5	0.157	-2.668	1.4E-77	1.15E-76
LOC112716125	245.35	158.33	206.52	39	53.56	26	13.15	8.11	10.64	2.25	3.04	1.48	10.63	2.26	0.212	-2.236	1.0E-70	7.41E-70
LOC112716130	790.6	1132.2	1084.44	1931.64	1834.9	1995.63	42.38	57.96	55.85	111.21	104.11	113.55	52.06	109.62	2.106	1.074	1.0E-230	2.21E-229
LOC112716137	93.29	106.2	98.99	39.12	54.9	33	5	5.44	5.1	2.25	3.11	1.88	5.18	2.41	0.466	-1.102	1.3E-13	2.85E-13
LOC112716140	164.99	135.45	111.7	44.31	40.69	20.51	8.84	6.93	5.75	2.55	2.31	1.17	7.17	2.01	0.28	-1.835	6.2E-38	2.68E-37
LOC112716148	364.36	355.34	329.58	172.87	169.97	134.13	19.53	18.19	16.97	9.95	9.64	7.63	18.23	9.07	0.498	-1.007	6.6E-38	2.88E-37
LOC112716150	242.97	244.79	249.27	74.77	70.54	61.74	13.02	12.53	12.84	4.3	4	3.51	12.8	3.94	0.308	-1.701	2.8E-59	1.77E-58
LOC112716169	239.84	341.56	356.51	2362.63	2723.16	2569.9	12.86	17.49	18.36	136.02	154.51	146.23	16.24	145.59	8.967	3.165	0.0E+00	0
LOC112716171	120.07	105.44	149.92	24.05	33.87	32.97	6.44	5.4	7.72	1.38	1.92	1.88	6.52	1.73	0.265	-1.917	2.2E-36	9.35E-36
LOC112716175	229.77	191.07	191.59	93.47	103.42	75.4	12.32	9.78	9.87	5.38	5.87	4.29	10.66	5.18	0.486	-1.041	3.0E-24	9.36E-24
LOC112716177	136.17	131.82	119.47	25	8.18	16.54	7.3	6.75	6.15	1.44	0.46	0.94	6.73	0.95	0.141	-2.83	5.0E-59	3.15E-58
LOC112716179	45	63	53.08	15	17.11	15	2.41	3.23	2.73	0.86	0.97	0.85	2.79	0.89	0.32	-1.643	1.2E-13	2.55E-13
LOC112716180	161.68	135.63	112.22	67.93	54.74	51.91	8.67	6.94	5.78	3.91	3.11	2.95	7.13	3.32	0.466	-1.101	3.3E-18	8.63E-18
LOC112716188	169.49	112.41	111.19	14.18	14.65	23.51	9.08	5.75	5.73	0.82	0.83	1.34	6.85	1	0.145	-2.782	1.0E-58	6.37E-58
LOC112716191	134.24	122.16	185.34	38.51	48	45.21	7.2	6.25	9.55	2.22	2.72	2.57	7.67	2.5	0.327	-1.615	9.1E-34	3.62E-33
LOC112716203	110.93	122.05	122	29	27	54.76	5.95	6.25	6.28	1.67	1.53	3.12	6.16	2.11	0.342	-1.548	3.7E-26	1.22E-25
LOC112716214	264	289.16	294.99	118	142.23	98.76	14.15	14.8	15.19	6.79	8.07	5.62	14.71	6.83	0.464	-1.108	2.8E-36	1.19E-35
LOC112716234	376.32	355.17	332.45	719.33	701.69	808.22	20.17	18.18	17.12	41.41	39.81	45.99	18.49	42.4	2.293	1.197	3.7E-118	4.33E-117
LOC112716239	83.21	57	57	26	23.39	25	4.46	2.92	2.94	1.5	1.33	1.42	3.44	1.42	0.412	-1.28	1.1E-11	2.27E-11
LOC112716252	79.54	55.56	77.58	0	31	5	4.26	2.84	4	0	1.76	0.28	3.7	0.68	0.184	-2.444	2.8E-28	9.66E-28
LOC112716258	167.55	128.96	130.94	62	52.44	46.5	8.98	6.6	6.74	3.57	2.98	2.65	7.44	3.07	0.412	-1.279	1.0E-23	3.10E-23
LOC112716263	163.64	72.04	174.6	13.32	15.82	8.66	8.77	3.69	8.99	0.77	0.9	0.49	7.15	0.72	0.101	-3.312	2.1E-72	1.54E-71
LOC112716269	306.41	244	266	118.41	143	100.41	16.42	12.49	13.7	6.82	8.11	5.71	14.2	6.88	0.484	-1.046	7.8E-32	2.97E-31
LOC112716271	95.05	64.45	93.4	5	28.17	12.68	5.09	3.3	4.81	0.29	1.6	0.72	4.4	0.87	0.198	-2.338	1.1E-31	4.20E-31
LOC112716278	366.86	411.53	347.01	156.95	207.72	114.75	19.66	21.07	17.87	9.04	11.79	6.53	19.53	9.12	0.467	-1.099	1.5E-46	7.60E-46
[truncated: 7,903 more rows]

## Sheet: Table S2
Table S2 KEGG enrichment analysis results of peanut seedling root DEGs in response to copper stress.
Pathway_ID	Pathway_name	Pathway_class	DEG_number_total	DEG_number_Up-regulated	DEG_number_Down-regulated	Gene_number_in_background_file	Enrichment_factor	Pvalue
ko01100	Metabolic pathways	Metabolism	1141	399	742	6223	0.183	3.07794e-20
ko01110	Biosynthesis of secondary metabolites	Metabolism	710	279	431	3493	0.203	4.45212e-21
ko04075	Plant hormone signal transduction	Environmental Information Processing	144	35	109	685	0.21	2.81677e-05
ko00940	Phenylpropanoid biosynthesis	Metabolism	115	45	70	355	0.324	2.99143e-16
ko04626	Plant-pathogen interaction	Organismal Systems	115	76	39	588	0.196	0.00280869
ko00500	Starch and sucrose metabolism	Metabolism	108	29	79	382	0.283	4.3048e-11
ko01200	Carbon metabolism	Metabolism	104	39	65	726	0.143	0.797189
ko01230	Biosynthesis of amino acids	Metabolism	88	26	62	589	0.149	0.626797
ko04016	MAPK signaling pathway - plant	Environmental Information Processing	79	42	37	425	0.186	0.0367067
ko00040	Pentose and glucuronate interconversions	Metabolism	70	18	52	309	0.227	0.000382576
ko00520	Amino sugar and nucleotide sugar metabolism	Metabolism	70	28	42	344	0.203	0.00696737
ko04144	Endocytosis	Cellular Processes	63	24	39	479	0.132	0.924309
ko03030	DNA replication	Genetic Information Processing	52	5	47	357	0.146	0.682221
ko00960	Tropane, piperidine and pyridine alkaloid biosynthesis	Metabolism	50	39	11	124	0.403	1.32076e-11
ko00270	Cysteine and methionine metabolism	Metabolism	47	20	27	273	0.172	0.214283
ko04141	Protein processing in endoplasmic reticulum	Genetic Information Processing	45	17	28	510	0.088	0.999997
ko00941	Flavonoid biosynthesis	Metabolism	44	31	13	142	0.31	1.85679e-06
ko04712	Circadian rhythm - plant	Organismal Systems	44	29	15	175	0.251	0.000471774
ko00460	Cyanoamino acid metabolism	Metabolism	43	10	33	139	0.309	2.5405e-06
ko03430	Mismatch repair	Genetic Information Processing	43	5	38	326	0.132	0.880307
ko00480	Glutathione metabolism	Metabolism	41	28	13	260	0.158	0.449924
ko00564	Glycerophospholipid metabolism	Metabolism	41	22	19	288	0.142	0.724784
ko00010	Glycolysis / Gluconeogenesis	Metabolism	41	14	27	350	0.117	0.979299
ko00630	Glyoxylate and dicarboxylate metabolism	Metabolism	38	9	29	189	0.201	0.0454447
ko00230	Purine metabolism	Metabolism	38	5	33	249	0.153	0.541581
ko00350	Tyrosine metabolism	Metabolism	37	22	15	140	0.264	0.000468559
ko03010	Ribosome	Genetic Information Processing	37	2	35	739	0.05	1
ko00710	Carbon fixation in photosynthetic organisms	Metabolism	36	8	28	198	0.182	0.154183
ko00620	Pyruvate metabolism	Metabolism	36	9	27	350	0.103	0.99791
ko03440	Homologous recombination	Genetic Information Processing	36	5	31	381	0.094	0.999773
ko03420	Nucleotide excision repair	Genetic Information Processing	35	5	30	372	0.094	0.999758
ko00999	Biosynthesis of various plant secondary metabolites	Metabolism	34	7	27	134	0.254	0.00166998
ko02010	ABC transporters	Environmental Information Processing	33	8	25	111	0.297	8.65309e-05
ko00562	Inositol phosphate metabolism	Metabolism	33	14	19	172	0.192	0.0988116
ko00592	alpha-Linolenic acid metabolism	Metabolism	32	21	11	140	0.229	0.0117864
ko00130	Ubiquinone and other terpenoid-quinone biosynthesis	Metabolism	32	13	19	156	0.205	0.0492598
ko04145	Phagosome	Cellular Processes	32	2	30	217	0.147	0.625838
ko00260	Glycine, serine and threonine metabolism	Metabolism	31	9	22	166	0.187	0.138282
ko00195	Photosynthesis	Metabolism	29	0	29	146	0.199	0.082585
ko04120	Ubiquitin mediated proteolysis	Genetic Information Processing	29	3	26	316	0.092	0.999601
ko00240	Pyrimidine metabolism	Metabolism	28	4	24	158	0.177	0.230712
ko00071	Fatty acid degradation	Metabolism	28	15	13	162	0.173	0.275167
ko04070	Phosphatidylinositol signaling system	Environmental Information Processing	28	11	17	171	0.164	0.384796
ko00053	Ascorbate and aldarate metabolism	Metabolism	28	12	16	176	0.159	0.448751
ko04146	Peroxisome	Cellular Processes	28	15	13	236	0.119	0.947669
ko03040	Spliceosome	Genetic Information Processing	28	10	18	433	0.065	1
ko03410	Base excision repair	Genetic Information Processing	27	0	27	110	0.245	0.00762964
ko00410	beta-Alanine metabolism	Metabolism	27	12	15	124	0.218	0.0348634
ko00330	Arginine and proline metabolism	Metabolism	27	15	12	154	0.175	0.254129
ko00052	Galactose metabolism	Metabolism	27	11	16	158	0.171	0.301203
ko00910	Nitrogen metabolism	Metabolism	26	12	14	77	0.338	4.56445e-05
ko00400	Phenylalanine, tyrosine and tryptophan biosynthesis	Metabolism	26	14	12	124	0.21	0.0566542
ko00561	Glycerolipid metabolism	Metabolism	26	15	11	232	0.112	0.972199
ko00360	Phenylalanine metabolism	Metabolism	25	16	9	91	0.275	0.00206707
ko00860	Porphyrin metabolism	Metabolism	25	2	23	137	0.182	0.200734
ko00250	Alanine, aspartate and glutamate metabolism	Metabolism	24	11	13	115	0.209	0.0680402
ko00280	Valine, leucine and isoleucine degradation	Metabolism	24	17	7	151	0.159	0.459468
ko00591	Linoleic acid metabolism	Metabolism	23	10	13	61	0.377	1.658e-05
ko01212	Fatty acid metabolism	Metabolism	23	14	9	200	0.115	0.951564
ko03018	RNA degradation	Genetic Information Processing	23	2	21	270	0.085	0.99973
ko00196	Photosynthesis - antenna proteins	Metabolism	22	0	22	40	0.55	7.49753e-09
ko00950	Isoquinoline alkaloid biosynthesis	Metabolism	22	14	8	64	0.344	0.000127478
ko00030	Pentose phosphate pathway	Metabolism	21	5	16	153	0.137	0.744164
ko00100	Steroid biosynthesis	Metabolism	20	3	17	86	0.233	0.0341514
ko00900	Terpenoid backbone biosynthesis	Metabolism	20	8	12	150	0.133	0.785509
ko00904	Diterpenoid biosynthesis	Metabolism	19	5	14	74	0.257	0.0142771
ko00565	Ether lipid metabolism	Metabolism	19	8	11	91	0.209	0.095891
ko00908	Zeatin biosynthesis	Metabolism	18	8	10	55	0.327	0.000992797
ko03008	Ribosome biogenesis in eukaryotes	Genetic Information Processing	18	0	18	210	0.086	0.998815
ko00770	Pantothenate and CoA biosynthesis	Metabolism	17	6	11	126	0.135	0.754366
ko01210	2-Oxocarboxylic acid metabolism	Metabolism	17	11	6	148	0.115	0.927219
ko00051	Fructose and mannose metabolism	Metabolism	17	2	15	177	0.096	0.990764
ko00190	Oxidative phosphorylation	Metabolism	17	5	12	342	0.05	1
ko00945	Stilbenoid, diarylheptanoid and gingerol biosynthesis	Metabolism	16	2	14	60	0.267	0.016414
ko00511	Other glycan degradation	Metabolism	15	1	14	49	0.306	0.00522578
ko00380	Tryptophan metabolism	Metabolism	15	5	10	140	0.107	0.955524
ko00760	Nicotinate and nicotinamide metabolism	Metabolism	14	6	8	61	0.23	0.0752011
ko00943	Isoflavonoid biosynthesis	Metabolism	14	9	5	64	0.219	0.103616
ko01040	Biosynthesis of unsaturated fatty acids	Metabolism	14	9	5	69	0.203	0.163517
ko00906	Carotenoid biosynthesis	Metabolism	14	3	11	73	0.192	0.221784
ko00531	Glycosaminoglycan degradation	Metabolism	13	1	12	43	0.302	0.0100956
ko00563	Glycosylphosphatidylinositol (GPI)-anchor biosynthesis	Metabolism	13	0	13	68	0.191	0.236444
ko00062	Fatty acid elongation	Metabolism	13	4	9	107	0.121	0.85538
ko00970	Aminoacyl-tRNA biosynthesis	Genetic Information Processing	13	0	13	126	0.103	0.960999
ko00220	Arginine biosynthesis	Metabolism	12	6	6	70	0.171	0.38641
ko00073	Cutin, suberine and wax biosynthesis	Metabolism	12	5	7	80	0.15	0.581616
ko00920	Sulfur metabolism	Metabolism	12	0	12	83	0.145	0.635224
ko00310	Lysine degradation	Metabolism	12	2	10	97	0.124	0.83004
ko00905	Brassinosteroid biosynthesis	Metabolism	11	5	6	27	0.407	0.0012929
ko00430	Taurine and hypotaurine metabolism	Metabolism	11	6	5	31	0.355	0.00466211
ko00650	Butanoate metabolism	Metabolism	11	4	7	51	0.216	0.148795
ko00670	One carbon pool by folate	Metabolism	11	2	9	54	0.204	0.196955
ko03015	mRNA surveillance pathway	Genetic Information Processing	11	3	8	286	0.038	1
ko00603	Glycosphingolipid biosynthesis - globo and isoglobo series	Metabolism	10	2	8	34	0.294	0.0274723
ko00966	Glucosinolate biosynthesis	Metabolism	10	9	1	40	0.25	0.0757307
ko00290	Valine, leucine and isoleucine biosynthesis	Metabolism	10	6	4	51	0.196	0.248797
ko04130	SNARE interactions in vesicular transport	Genetic Information Processing	10	3	7	111	0.09	0.982478
ko00902	Monoterpenoid biosynthesis	Metabolism	9	5	4	25	0.36	0.00917037
ko00590	Arachidonic acid metabolism	Metabolism	9	5	4	47	0.191	0.288928
ko00340	Histidine metabolism	Metabolism	9	0	9	86	0.105	0.926778
ko00640	Propanoate metabolism	Metabolism	9	9	0	101	0.089	0.979988
ko00061	Fatty acid biosynthesis	Metabolism	9	5	4	131	0.069	0.999032
ko03013	Nucleocytoplasmic transport	Genetic Information Processing	9	0	9	205	0.044	1
ko00514	Other types of O-glycan biosynthesis	Metabolism	8	5	3	36	0.222	0.176946
ko00730	Thiamine metabolism	Metabolism	8	3	5	52	0.154	0.555612
ko00790	Folate biosynthesis	Metabolism	8	1	7	70	0.114	0.86133
ko04136	Autophagy - other	Cellular Processes	8	3	5	99	0.081	0.989554
ko00300	Lysine biosynthesis	Metabolism	7	3	4	28	0.25	0.125867
ko03450	Non-homologous end-joining	Genetic Information Processing	7	2	5	30	0.233	0.165784
ko00909	Sesquiterpenoid and triterpenoid biosynthesis	Metabolism	7	2	5	89	0.079	0.988466
ko00450	Selenocompound metabolism	Metabolism	6	1	5	42	0.143	0.640843
ko00740	Riboflavin metabolism	Metabolism	6	1	5	56	0.107	0.878594
ko03020	RNA polymerase	Genetic Information Processing	6	2	4	128	0.047	0.999966
ko03050	Proteasome	Genetic Information Processing	6	0	6	141	0.043	0.999994
ko00604	Glycosphingolipid biosynthesis - ganglio series	Metabolism	5	1	4	10	0.5	0.0108417
ko00750	Vitamin B6 metabolism	Metabolism	5	2	3	30	0.167	0.496664
ko00944	Flavone and flavonol biosynthesis	Metabolism	5	1	4	32	0.156	0.557206
ko00600	Sphingolipid metabolism	Metabolism	5	0	5	64	0.078	0.976471
ko00513	Various types of N-glycan biosynthesis	Metabolism	5	3	2	72	0.069	0.99046
ko00020	Citrate cycle (TCA cycle)	Metabolism	5	2	3	141	0.035	0.999999
ko03060	Protein export	Genetic Information Processing	4	1	3	124	0.032	0.999998
ko00660	C5-Branched dibasic acid metabolism	Metabolism	3	2	1	18	0.167	0.536717
ko00903	Limonene and pinene degradation	Metabolism	3	0	3	28	0.107	0.825829
ko00780	Biotin metabolism	Metabolism	3	2	1	39	0.077	0.951281
ko03022	Basal transcription factors	Genetic Information Processing	3	0	3	117	0.026	0.999999
ko00232	Caffeine metabolism	Metabolism	2	2	0	13	0.154	0.615045
ko00601	Glycosphingolipid biosynthesis - lacto and neolacto series	Metabolism	2	1	1	16	0.125	0.728674
ko00965	Betalain biosynthesis	Metabolism	2	2	0	16	0.125	0.728674
ko00440	Phosphonate and phosphinate metabolism	Metabolism	2	0	2	19	0.105	0.812503
ko00261	Monobactam biosynthesis	Metabolism	2	1	1	23	0.087	0.888063
ko00510	N-Glycan biosynthesis	Metabolism	2	2	0	97	0.021	0.999998
ko00470	D-Amino acid metabolism	Metabolism	1	0	1	9	0.111	0.776718
ko04122	Sulfur relay system	Genetic Information Processing	1	0	1	21	0.048	0.969809

## Sheet: Table S3
Table S3 GO enrichment analysis results of peanut seedling root DEGs in response to copper stress.
GO_term_ID	GO_term_name	GO_term_class	DEG_number_total	DEG_number_Up-regulated	DEG_number_Down-regulated	Gene_number_in_background_file	Enrichment_factor	Pvalue
GO:0016798	hydrolase activity, acting on glycosyl bonds	Molecular Function	232	68	164	736	0.315	1.41251e-29
GO:0004553	hydrolase activity, hydrolyzing O-glycosyl compounds	Molecular Function	192	59	133	620	0.31	1.09935e-23
GO:0031224	intrinsic component of membrane	Cellular Component	1124	243	881	5946	0.189	7.60907e-22
GO:0003824	catalytic activity	Molecular Function	4427	1315	3112	27021	0.164	2.24725e-21
GO:0016020	membrane	Cellular Component	1694	389	1305	9638	0.176	1.71306e-20
GO:0004672	protein kinase activity	Molecular Function	557	166	391	2571	0.217	5.99533e-20
GO:0016773	phosphotransferase activity, alcohol group as acceptor	Molecular Function	626	195	431	2998	0.209	1.48829e-18
GO:0045229	external encapsulating structure organization	Biological Process	196	27	169	700	0.28	2.32283e-17
GO:0016301	kinase activity	Molecular Function	703	217	486	3496	0.201	8.46438e-17
GO:0005976	polysaccharide metabolic process	Biological Process	283	42	241	1152	0.246	6.00502e-16
GO:0005975	carbohydrate metabolic process	Biological Process	564	121	443	2658	0.212	7.19589e-16
GO:0036094	small molecule binding	Molecular Function	1594	416	1178	8922	0.179	9.99062e-16
GO:0001883	purine nucleoside binding	Molecular Function	1390	345	1045	7671	0.181	1.57827e-15
GO:0032550	purine ribonucleoside binding	Molecular Function	1390	345	1045	7671	0.181	1.57827e-15
GO:0001882	nucleoside binding	Molecular Function	1392	345	1047	7684	0.181	1.62689e-15
GO:0032549	ribonucleoside binding	Molecular Function	1390	345	1045	7672	0.181	1.64923e-15
GO:0044425	membrane part	Cellular Component	1231	260	971	6917	0.178	1.27853e-14
GO:0016491	oxidoreductase activity	Molecular Function	815	292	523	4248	0.192	2.6862e-14
GO:0016740	transferase activity	Molecular Function	1756	493	1263	10021	0.175	3.11207e-14
GO:0097367	carbohydrate derivative binding	Molecular Function	1409	360	1049	7898	0.178	1.59035e-13
GO:0046906	tetrapyrrole binding	Molecular Function	210	79	131	864	0.243	7.22064e-13
GO:0006793	phosphorus metabolic process	Biological Process	1066	285	781	5706	0.187	3.1414e-12
GO:0071554	cell wall organization or biogenesis	Biological Process	195	37	158	781	0.25	4.54679e-12
GO:0044042	glucan metabolic process	Biological Process	151	7	144	578	0.261	3.53232e-11
GO:0006796	phosphate-containing compound metabolic process	Biological Process	1016	276	740	5464	0.186	3.67763e-11
GO:0030312	external encapsulating structure	Cellular Component	167	27	140	690	0.242	9.6745e-11
GO:0016757	transferase activity, transferring glycosyl groups	Molecular Function	284	59	225	1324	0.215	3.10546e-10
GO:0005618	cell wall	Cellular Component	67	13	54	210	0.319	5.3789e-10
GO:0016772	transferase activity, transferring phosphorus-containing groups	Molecular Function	937	271	666	5203	0.18	8.03818e-10
GO:0009832	plant-type cell wall biogenesis	Biological Process	35	4	31	78	0.449	8.1514e-10
GO:0048509	regulation of meristem development	Biological Process	51	2	49	142	0.359	2.27045e-09
GO:0004421	hydroxymethylglutaryl-CoA synthase activity	Molecular Function	25	22	3	49	0.51	4.48656e-09
GO:0006026	aminoglycan catabolic process	Biological Process	22	12	10	39	0.564	5.4932e-09
GO:0042546	cell wall biogenesis	Biological Process	79	9	70	272	0.29	1.25643e-08
GO:0004871	signal transducer activity	Molecular Function	93	14	79	347	0.268	1.33582e-08
GO:0009825	multidimensional cell growth	Biological Process	12	2	10	14	0.857	1.3411e-08
GO:0071669	plant-type cell wall organization or biogenesis	Biological Process	58	7	51	183	0.317	3.7501e-08
GO:0043476	pigment accumulation	Biological Process	25	0	25	52	0.481	3.79736e-08
GO:0043478	pigment accumulation in response to UV light	Biological Process	25	0	25	52	0.481	3.79736e-08
GO:0043479	pigment accumulation in tissues in response to UV light	Biological Process	25	0	25	52	0.481	3.79736e-08
GO:0043480	pigment accumulation in tissues	Biological Process	25	0	25	52	0.481	3.79736e-08
GO:0016758	transferase activity, transferring hexosyl groups	Molecular Function	140	16	124	598	0.234	5.44326e-08
GO:0003774	motor activity	Molecular Function	47	2	45	142	0.331	7.04499e-08
GO:0015925	galactosidase activity	Molecular Function	37	3	34	101	0.366	9.12547e-08
GO:0006468	protein phosphorylation	Biological Process	323	96	227	1583	0.204	9.86967e-08
GO:0006073	cellular glucan metabolic process	Biological Process	126	3	123	516	0.244	9.99434e-08
GO:0006820	anion transport	Biological Process	210	62	148	960	0.219	1.12294e-07
GO:0006464	cellular protein modification process	Biological Process	911	206	705	5041	0.181	1.27549e-07
GO:0071555	cell wall organization	Biological Process	109	21	88	433	0.252	1.40425e-07
GO:0015631	tubulin binding	Molecular Function	91	6	85	354	0.257	1.53745e-07
GO:0036211	protein modification process	Biological Process	911	206	705	5048	0.18	1.63555e-07
GO:0061134	peptidase regulator activity	Molecular Function	45	28	17	137	0.328	1.69925e-07
GO:0031225	anchored component of membrane	Cellular Component	39	2	37	114	0.342	2.74799e-07
GO:0006811	ion transport	Biological Process	489	132	357	2557	0.191	3.21267e-07
GO:0019199	transmembrane receptor protein kinase activity	Molecular Function	23	3	20	51	0.451	3.35524e-07
GO:0000272	polysaccharide catabolic process	Biological Process	80	24	56	297	0.269	3.44778e-07
GO:0030414	peptidase inhibitor activity	Molecular Function	44	28	16	136	0.324	3.74571e-07
GO:0008092	cytoskeletal protein binding	Molecular Function	131	14	117	572	0.229	5.17511e-07
GO:0004675	transmembrane receptor protein serine/threonine kinase activity	Molecular Function	21	3	18	45	0.467	5.34317e-07
GO:0004872	receptor activity	Molecular Function	61	8	53	216	0.282	5.76998e-07
GO:0016634	oxidoreductase activity, acting on the CH-CH group of donors, oxygen as acceptor	Molecular Function	30	8	22	79	0.38	5.97108e-07
GO:0060089	molecular transducer activity	Molecular Function	76	10	66	289	0.263	6.00841e-07
GO:0048507	meristem development	Biological Process	90	3	87	350	0.257	6.20197e-07
GO:0004866	endopeptidase inhibitor activity	Molecular Function	43	27	16	134	0.321	6.48984e-07
GO:0061135	endopeptidase regulator activity	Molecular Function	43	27	16	134	0.321	6.48984e-07
GO:0043473	pigmentation	Biological Process	26	0	26	63	0.413	8.80206e-07
GO:0099600	transmembrane receptor activity	Molecular Function	42	8	34	131	0.321	8.93631e-07
GO:0022857	transmembrane transporter activity	Molecular Function	514	143	371	2810	0.183	1.31189e-06
GO:0038023	signaling receptor activity	Molecular Function	57	8	49	202	0.282	1.36416e-06
GO:0046348	amino sugar catabolic process	Biological Process	12	7	5	18	0.667	1.47603e-06
GO:1901072	glucosamine-containing compound catabolic process	Biological Process	12	7	5	18	0.667	1.47603e-06
GO:0017111	nucleoside-triphosphatase activity	Molecular Function	571	146	425	3163	0.181	1.7646e-06
GO:0046527	glucosyltransferase activity	Molecular Function	61	6	55	226	0.27	2.97213e-06
GO:0022804	active transmembrane transporter activity	Molecular Function	278	72	206	1424	0.195	3.15114e-06
GO:0004888	transmembrane signaling receptor activity	Molecular Function	38	8	30	119	0.319	3.21858e-06
GO:0046394	carboxylic acid biosynthetic process	Biological Process	333	96	237	1702	0.196	3.59005e-06
GO:0044283	small molecule biosynthetic process	Biological Process	448	125	323	2370	0.189	3.62687e-06
GO:0051347	positive regulation of transferase activity	Biological Process	29	0	29	79	0.367	3.68142e-06
GO:0016759	cellulose synthase activity	Molecular Function	28	1	27	77	0.364	3.7981e-06
GO:0018467	formaldehyde dehydrogenase activity	Molecular Function	16	3	13	32	0.5	3.88726e-06
GO:0043412	macromolecule modification	Biological Process	1066	218	848	6091	0.175	4.03866e-06
GO:0019748	secondary metabolic process	Biological Process	115	32	83	495	0.232	4.64971e-06
GO:0009066	aspartate family amino acid metabolic process	Biological Process	110	26	84	469	0.235	4.6921e-06
GO:0016462	pyrophosphatase activity	Molecular Function	591	150	441	3312	0.178	4.89339e-06
GO:0016053	organic acid biosynthetic process	Biological Process	334	97	237	1714	0.195	4.97409e-06
GO:0044262	cellular carbohydrate metabolic process	Biological Process	207	28	179	995	0.208	5.29693e-06
GO:1901136	carbohydrate derivative catabolic process	Biological Process	34	12	22	102	0.333	6.76765e-06
GO:1901071	glucosamine-containing compound metabolic process	Biological Process	12	7	5	20	0.6	7.36475e-06
GO:0009068	aspartate family amino acid catabolic process	Biological Process	39	9	30	125	0.312	9.01005e-06
GO:0016818	hydrolase activity, acting on acid anhydrides, in phosphorus-containing anhydrides	Molecular Function	605	154	451	3415	0.177	9.0419e-06
GO:0044264	cellular polysaccharide metabolic process	Biological Process	151	9	142	695	0.217	9.41667e-06
GO:0046912	transferase activity, transferring acyl groups, acyl groups converted into alkyl on transfer	Molecular Function	31	22	9	93	0.333	9.46223e-06
GO:0004315	3-oxoacyl-[acyl-carrier-protein] synthase activity	Molecular Function	26	23	3	72	0.361	9.62715e-06
GO:0016787	hydrolase activity	Molecular Function	1605	423	1182	9719	0.165	9.68084e-06
GO:0004022	alcohol dehydrogenase (NAD) activity	Molecular Function	24	4	20	64	0.375	9.98652e-06
GO:0015926	glucosidase activity	Molecular Function	30	1	29	89	0.337	1.01894e-05
GO:0016817	hydrolase activity, acting on acid anhydrides	Molecular Function	608	154	454	3437	0.177	1.02378e-05
GO:0042555	MCM complex	Cellular Component	6	0	6	6	1	1.15218e-05
GO:0000041	transition metal ion transport	Biological Process	113	31	82	494	0.229	1.17469e-05
GO:0016661	oxidoreductase activity, acting on other nitrogenous compounds as donors	Molecular Function	6	0	6	6	1	1.19715e-05
GO:0010997	anaphase-promoting complex binding	Molecular Function	7	0	7	8	0.875	1.25638e-05
GO:0055103	ligase regulator activity	Molecular Function	7	0	7	8	0.875	1.25638e-05
GO:0055106	ubiquitin-protein transferase regulator activity	Molecular Function	7	0	7	8	0.875	1.25638e-05
GO:0097027	ubiquitin-protein transferase activator activity	Molecular Function	7	0	7	8	0.875	1.25638e-05
GO:0071944	cell periphery	Cellular Component	440	97	343	2447	0.18	1.3321e-05
GO:0004674	protein serine/threonine kinase activity	Molecular Function	126	30	96	581	0.217	1.45251e-05
GO:0019900	kinase binding	Molecular Function	33	6	27	104	0.317	1.60516e-05
GO:0006566	threonine metabolic process	Biological Process	36	5	31	115	0.313	1.80142e-05
GO:0004729	oxygen-dependent protoporphyrinogen oxidase activity	Molecular Function	22	4	18	58	0.379	1.87434e-05
GO:0070818	protoporphyrinogen oxidase activity	Molecular Function	22	4	18	58	0.379	1.87434e-05
GO:0007178	transmembrane receptor protein serine/threonine kinase signaling pathway	Biological Process	20	3	17	49	0.408	1.9171e-05
GO:0046292	formaldehyde metabolic process	Biological Process	20	5	15	49	0.408	1.9171e-05
GO:0016052	carbohydrate catabolic process	Biological Process	120	32	88	537	0.223	2.00525e-05
GO:0009341	beta-galactosidase complex	Cellular Component	19	1	18	47	0.404	2.17862e-05
GO:0052689	carboxylic ester hydrolase activity	Molecular Function	87	24	63	376	0.231	2.57983e-05
GO:0016701	oxidoreductase activity, acting on single donors with incorporation of molecular oxygen	Molecular Function	60	24	36	236	0.254	2.59866e-05
GO:0031253	cell projection membrane	Cellular Component	8	1	7	11	0.727	2.79123e-05
GO:0007167	enzyme linked receptor protein signaling pathway	Biological Process	25	5	20	70	0.357	2.89962e-05
GO:0030243	cellulose metabolic process	Biological Process	51	1	50	187	0.273	2.93762e-05
GO:0016310	phosphorylation	Biological Process	367	109	258	1943	0.189	2.9732e-05
GO:1901605	alpha-amino acid metabolic process	Biological Process	275	93	182	1411	0.195	3.31087e-05
GO:0005215	transporter activity	Molecular Function	585	151	434	3331	0.176	3.42873e-05
GO:0006567	threonine catabolic process	Biological Process	25	3	22	71	0.352	3.81765e-05
GO:0020037	heme binding	Molecular Function	88	40	48	386	0.228	4.14996e-05
GO:0005507	copper ion binding	Molecular Function	48	15	33	180	0.267	4.43127e-05
GO:0008194	UDP-glycosyltransferase activity	Molecular Function	98	22	76	441	0.222	4.60242e-05
GO:0030259	lipid glycosylation	Biological Process	15	1	14	33	0.455	4.68386e-05
GO:0008422	beta-glucosidase activity	Molecular Function	20	0	20	53	0.377	4.8379e-05
GO:0015399	primary active transmembrane transporter activity	Molecular Function	179	47	132	897	0.2	5.03745e-05
GO:0015405	P-P-bond-hydrolysis-driven transmembrane transporter activity	Molecular Function	179	47	132	897	0.2	5.03745e-05
GO:0005875	microtubule associated complex	Cellular Component	41	3	38	148	0.277	5.14751e-05
GO:0005199	structural constituent of cell wall	Molecular Function	13	4	9	27	0.481	5.27945e-05
GO:0009505	plant-type cell wall	Cellular Component	16	3	13	38	0.421	5.33467e-05
GO:0044711	single-organism biosynthetic process	Biological Process	751	192	559	4260	0.176	5.69031e-05
GO:0004857	enzyme inhibitor activity	Molecular Function	71	42	29	300	0.237	6.41023e-05
GO:0009888	tissue development	Biological Process	150	8	142	715	0.21	6.43487e-05
GO:0016705	oxidoreductase activity, acting on paired donors, with incorporation or reduction of molecular oxygen	Molecular Function	166	64	102	828	0.2	7.22712e-05
GO:0001750	photoreceptor outer segment	Cellular Component	5	1	4	5	1	7.67143e-05
GO:0042622	photoreceptor outer segment membrane	Cellular Component	5	1	4	5	1	7.67143e-05
GO:0060170	ciliary membrane	Cellular Component	5	1	4	5	1	7.67143e-05
GO:0060918	auxin transport	Biological Process	26	0	26	78	0.333	7.84195e-05
GO:0009725	response to hormone	Biological Process	211	48	163	1062	0.199	8.46953e-05
GO:0004565	beta-galactosidase activity	Molecular Function	20	1	19	55	0.364	8.89954e-05
GO:0005911	cell-cell junction	Cellular Component	118	21	97	564	0.209	9.18716e-05
GO:0006030	chitin metabolic process	Biological Process	8	7	1	12	0.667	9.40245e-05
GO:0006032	chitin catabolic process	Biological Process	8	7	1	12	0.667	9.40245e-05
GO:0006022	aminoglycan metabolic process	Biological Process	37	13	24	128	0.289	9.40289e-05
GO:0010215	cellulose microfibril organization	Biological Process	11	2	9	21	0.524	9.88645e-05
GO:0030001	metal ion transport	Biological Process	229	63	166	1169	0.196	0.000106299
GO:0015698	inorganic anion transport	Biological Process	93	23	70	412	0.226	0.000109764
GO:0051273	beta-glucan metabolic process	Biological Process	61	1	60	246	0.248	0.000112283
GO:0016128	phytosteroid metabolic process	Biological Process	24	1	23	71	0.338	0.000113584
GO:0044765	single-organism transport	Biological Process	937	248	689	5428	0.173	0.000128171
GO:0019901	protein kinase binding	Molecular Function	23	5	18	69	0.333	0.000128359
GO:0005057	receptor signaling protein activity	Molecular Function	47	6	41	183	0.257	0.000141246
GO:0050793	regulation of developmental process	Biological Process	162	20	142	794	0.204	0.00014547
GO:0016627	oxidoreductase activity, acting on the CH-CH group of donors	Molecular Function	103	26	77	482	0.214	0.000148887
GO:0008864	formyltetrahydrofolate deformylase activity	Molecular Function	10	0	10	19	0.526	0.000153895
GO:0005984	disaccharide metabolic process	Biological Process	48	10	38	184	0.261	0.000161033
GO:0070726	cell wall assembly	Biological Process	11	2	9	22	0.5	0.000169909
GO:0071668	plant-type cell wall assembly	Biological Process	11	2	9	22	0.5	0.000169909
GO:0004568	chitinase activity	Molecular Function	8	7	1	13	0.615	0.000171673
GO:0030493	bacteriochlorophyll metabolic process	Biological Process	36	7	29	127	0.283	0.000178496
GO:0030494	bacteriochlorophyll biosynthetic process	Biological Process	36	7	29	127	0.283	0.000178496
GO:0015630	microtubule cytoskeleton	Cellular Component	109	10	99	522	0.209	0.000180449
GO:0016638	oxidoreductase activity, acting on the CH-NH2 group of donors	Molecular Function	43	12	31	165	0.261	0.0001871
GO:0006305	DNA alkylation	Biological Process	35	0	35	123	0.285	0.000200738
GO:1902578	single-organism localization	Biological Process	947	250	697	5511	0.172	0.000216749
GO:0016682	oxidoreductase activity, acting on diphenols and related substances as donors, oxygen as acceptor	Molecular Function	22	5	17	67	0.328	0.0002279
GO:0051903	S-(hydroxymethyl)glutathione dehydrogenase activity	Molecular Function	17	3	14	46	0.37	0.000235498
GO:0031513	nonmotile primary cilium	Cellular Component	6	1	5	8	0.75	0.000245023
GO:0072372	primary cilium	Cellular Component	6	1	5	8	0.75	0.000245023
GO:0006825	copper ion transport	Biological Process	51	21	30	202	0.252	0.00024506
GO:0033674	positive regulation of kinase activity	Biological Process	18	0	18	49	0.367	0.000245498
GO:0045860	positive regulation of protein kinase activity	Biological Process	18	0	18	49	0.367	0.000245498
GO:0032147	activation of protein kinase activity	Biological Process	17	0	17	45	0.378	0.000245592
GO:0010410	hemicellulose metabolic process	Biological Process	33	2	31	115	0.287	0.00025342
GO:0043531	ADP binding	Molecular Function	204	60	144	1072	0.19	0.000264869
GO:0045491	xylan metabolic process	Biological Process	31	2	29	106	0.292	0.000265743
GO:0006817	phosphate ion transport	Biological Process	50	14	36	198	0.253	0.00027864
GO:0006952	defense response	Biological Process	189	93	96	958	0.197	0.000280341
GO:0004222	metalloendopeptidase activity	Molecular Function	43	22	21	168	0.256	0.000286069
GO:0047834	D-threo-aldose 1-dehydrogenase activity	Molecular Function	26	3	23	86	0.302	0.000290857
GO:2000280	regulation of root development	Biological Process	10	1	9	20	0.5	0.000338171
GO:0005375	copper ion transmembrane transporter activity	Molecular Function	34	16	18	125	0.272	0.000359374
GO:0015075	ion transmembrane transporter activity	Molecular Function	327	95	232	1817	0.18	0.000363527
GO:0005576	extracellular region	Cellular Component	162	38	124	839	0.193	0.000370088
GO:0030246	carbohydrate binding	Molecular Function	75	27	48	339	0.221	0.000381207
GO:0043207	response to external biotic stimulus	Biological Process	155	58	97	771	0.201	0.000401299
GO:0044036	cell wall macromolecule metabolic process	Biological Process	68	14	54	294	0.231	0.00042003
GO:0016903	oxidoreductase activity, acting on the aldehyde or oxo group of donors	Molecular Function	79	24	55	362	0.218	0.000422606
GO:0046915	transition metal ion transmembrane transporter activity	Molecular Function	76	24	52	346	0.22	0.000438643
GO:0051707	response to other organism	Biological Process	154	58	96	767	0.201	0.000443092
GO:0005047	signal recognition particle binding	Molecular Function	48	19	29	197	0.244	0.000451364
GO:0045859	regulation of protein kinase activity	Biological Process	31	0	31	109	0.284	0.000454579
GO:0016166	phytoene dehydrogenase activity	Molecular Function	22	4	18	70	0.314	0.000456348
GO:0022891	substrate-specific transmembrane transporter activity	Molecular Function	365	103	262	2055	0.178	0.000457317
GO:0051338	regulation of transferase activity	Biological Process	45	0	45	177	0.254	0.000465741
GO:0016143	S-glycoside metabolic process	Biological Process	32	4	28	114	0.281	0.000478547
GO:0019757	glycosinolate metabolic process	Biological Process	32	4	28	114	0.281	0.000478547
GO:0001071	nucleic acid binding transcription factor activity	Molecular Function	256	71	185	1395	0.184	0.000488792
GO:0008743	L-threonine 3-dehydrogenase activity	Molecular Function	21	3	18	66	0.318	0.000506488
GO:0008652	cellular amino acid biosynthetic process	Biological Process	204	49	155	1056	0.193	0.0005217
GO:0008890	glycine C-acetyltransferase activity	Molecular Function	4	0	4	4	1	0.000523588
GO:0016662	oxidoreductase activity, acting on other nitrogenous compounds as donors, cytochrome as acceptor	Molecular Function	4	0	4	4	1	0.000523588
GO:0072330	monocarboxylic acid biosynthetic process	Biological Process	135	47	88	663	0.204	0.000536142
GO:0016129	phytosteroid biosynthetic process	Biological Process	22	1	21	69	0.319	0.000545159
GO:0050607	mycothiol-dependent formaldehyde dehydrogenase activity	Molecular Function	17	3	14	49	0.347	0.000556672
GO:0009607	response to biotic stimulus	Biological Process	158	58	100	794	0.199	0.000570563
GO:0002238	response to molecule of fungal origin	Biological Process	4	4	0	4	1	0.000586956
GO:0003018	vascular process in circulatory system	Biological Process	4	1	3	4	1	0.000586956
GO:0010057	trichoblast fate specification	Biological Process	4	0	4	4	1	0.000586956
GO:0010061	regulation of trichoblast fate specification	Biological Process	4	0	4	4	1	0.000586956
GO:0035150	regulation of tube size	Biological Process	4	1	3	4	1	0.000586956
GO:0035296	regulation of tube diameter	Biological Process	4	1	3	4	1	0.000586956
GO:0042471	ear morphogenesis	Biological Process	4	0	4	4	1	0.000586956
GO:0043583	ear development	Biological Process	4	0	4	4	1	0.000586956
GO:0048839	inner ear development	Biological Process	4	0	4	4	1	0.000586956
GO:0050880	regulation of blood vessel size	Biological Process	4	1	3	4	1	0.000586956
GO:0090628	plant epidermal cell fate specification	Biological Process	4	0	4	4	1	0.000586956
GO:1903888	regulation of plant epidermal cell differentiation	Biological Process	4	0	4	4	1	0.000586956
GO:2000067	regulation of root morphogenesis	Biological Process	4	0	4	4	1	0.000586956
GO:0004702	receptor signaling protein serine/threonine kinase activity	Molecular Function	19	4	15	58	0.328	0.00061469
GO:0030054	cell junction	Cellular Component	121	21	100	608	0.199	0.000615764
GO:0043549	regulation of kinase activity	Biological Process	31	0	31	111	0.279	0.000638709
GO:0019755	one-carbon compound transport	Biological Process	37	6	31	140	0.264	0.000654036
GO:0009914	hormone transport	Biological Process	26	0	26	88	0.295	0.000674367
GO:0004867	serine-type endopeptidase inhibitor activity	Molecular Function	10	2	8	22	0.455	0.000696307
GO:0019203	carbohydrate phosphatase activity	Molecular Function	20	9	11	63	0.317	0.000704445
GO:0050112	inositol 2-dehydrogenase activity	Molecular Function	7	1	6	12	0.583	0.000707834
GO:0000166	nucleotide binding	Molecular Function	932	279	653	5623	0.166	0.00071071
GO:1901265	nucleoside phosphate binding	Molecular Function	932	279	653	5623	0.166	0.00071071
GO:0009664	plant-type cell wall organization	Biological Process	35	5	30	131	0.267	0.000728238
GO:0009799	specification of symmetry	Biological Process	21	0	21	66	0.318	0.000743917
GO:0030234	enzyme regulator activity	Molecular Function	126	60	66	635	0.198	0.000749049
GO:0003924	GTPase activity	Molecular Function	111	34	77	549	0.202	0.000754118
GO:0010127	mycothiol-dependent detoxification	Biological Process	17	3	14	49	0.347	0.00077752
GO:0010453	regulation of cell fate commitment	Biological Process	6	0	6	9	0.667	0.000778078
GO:0043090	amino acid import	Biological Process	6	5	1	9	0.667	0.000778078
GO:0043092	L-amino acid import	Biological Process	6	5	1	9	0.667	0.000778078
GO:0044463	cell projection part	Cellular Component	25	4	21	87	0.287	0.000783659
GO:0001101	response to acid chemical	Biological Process	146	58	88	732	0.199	0.000814891
GO:1904668	positive regulation of ubiquitin protein ligase activity	Biological Process	7	0	7	12	0.583	0.000845717
GO:0006066	alcohol metabolic process	Biological Process	95	17	78	448	0.212	0.00089034
GO:0010087	phloem or xylem histogenesis	Biological Process	25	3	22	85	0.294	0.000910945
GO:0004024	alcohol dehydrogenase activity, zinc-dependent	Molecular Function	17	3	14	51	0.333	0.000936668
GO:0010033	response to organic substance	Biological Process	318	89	229	1741	0.183	0.00101714
GO:0030554	adenyl nucleotide binding	Molecular Function	754	218	536	4513	0.167	0.00107345
GO:0009404	toxin metabolic process	Biological Process	41	15	26	164	0.25	0.00115164
GO:0016645	oxidoreductase activity, acting on the CH-NH group of donors	Molecular Function	35	13	22	138	0.254	0.00118473
GO:0046608	carotenoid isomerase activity	Molecular Function	12	2	10	31	0.387	0.00119521
GO:0015415	phosphate ion transmembrane-transporting ATPase activity	Molecular Function	32	7	25	123	0.26	0.00119636
GO:0008773	[protein-PII] uridylyltransferase activity	Molecular Function	17	1	16	52	0.327	0.00119766
GO:0006826	iron ion transport	Biological Process	18	2	16	55	0.327	0.00120331
GO:0006637	acyl-CoA metabolic process	Biological Process	48	12	36	200	0.24	0.00120434
GO:0035383	thioester metabolic process	Biological Process	48	12	36	200	0.24	0.00120434
GO:0031430	M band	Cellular Component	5	1	4	7	0.714	0.00123369
GO:0042221	response to chemical	Biological Process	540	143	397	3085	0.175	0.00123392
GO:0046165	alcohol biosynthetic process	Biological Process	46	6	40	190	0.242	0.001241
GO:0005991	trehalose metabolic process	Biological Process	20	8	12	64	0.312	0.00126429
GO:0009751	response to salicylic acid	Biological Process	34	16	18	130	0.262	0.00128358
GO:2000026	regulation of multicellular organismal development	Biological Process	122	9	113	604	0.202	0.00129982
GO:0006520	cellular amino acid metabolic process	Biological Process	353	110	243	1957	0.18	0.00130667
GO:0010109	regulation of photosynthesis	Biological Process	10	0	10	23	0.435	0.00133671
GO:0051351	positive regulation of ligase activity	Biological Process	8	0	8	16	0.5	0.00135833
GO:0051443	positive regulation of ubiquitin-protein transferase activity	Biological Process	8	0	8	16	0.5	0.00135833
GO:0009636	response to toxic substance	Biological Process	71	26	45	323	0.22	0.00140456
GO:0050840	extracellular matrix binding	Molecular Function	6	4	2	10	0.6	0.00144708
GO:0015800	acidic amino acid transport	Biological Process	5	3	2	7	0.714	0.00145375
GO:0015813	L-glutamate transport	Biological Process	5	3	2	7	0.714	0.00145375
GO:0017062	respiratory chain complex III assembly	Biological Process	5	3	2	7	0.714	0.00145375
GO:0032559	adenyl ribonucleotide binding	Molecular Function	749	217	532	4495	0.167	0.00145721
GO:0010383	cell wall polysaccharide metabolic process	Biological Process	33	2	31	126	0.262	0.00146128
GO:0030258	lipid modification	Biological Process	28	5	23	102	0.275	0.00151362
GO:0044786	cell cycle DNA replication	Biological Process	25	0	25	88	0.284	0.00156899
GO:0010817	regulation of hormone levels	Biological Process	51	3	48	218	0.234	0.00157337
GO:0009624	response to nematode	Biological Process	7	4	3	13	0.538	0.00158628
GO:0003973	(S)-2-hydroxy-acid oxidase activity	Molecular Function	13	5	8	36	0.361	0.00160142
GO:0008891	glycolate oxidase activity	Molecular Function	13	5	8	36	0.361	0.00160142
GO:0018177	protein uridylylation	Biological Process	17	1	16	52	0.327	0.00165027
GO:0016641	oxidoreductase activity, acting on the CH-NH2 group of donors, oxygen as acceptor	Molecular Function	20	4	16	67	0.299	0.00165251
GO:0030212	hyaluronan metabolic process	Biological Process	6	0	6	10	0.6	0.00168839
GO:0004029	aldehyde dehydrogenase (NAD) activity	Molecular Function	18	3	15	58	0.31	0.00170512
GO:0016820	hydrolase activity, acting on acid anhydrides, catalyzing transmembrane movement of substances	Molecular Function	146	41	105	767	0.19	0.00178749
GO:0042626	ATPase activity, coupled to transmembrane movement of substances	Molecular Function	146	41	105	767	0.19	0.00178749
GO:0050660	flavin adenine dinucleotide binding	Molecular Function	34	12	22	136	0.25	0.00179171
GO:0004133	glycogen debranching enzyme activity	Molecular Function	8	0	8	17	0.471	0.00183607
GO:0055114	oxidation-reduction process	Biological Process	414	134	280	2335	0.177	0.00185808
GO:0043492	ATPase activity, coupled to movement of substances	Molecular Function	146	41	105	769	0.19	0.00198223
GO:0061640	cytoskeleton-dependent cytokinesis	Biological Process	45	2	43	189	0.238	0.00198304
GO:0005992	trehalose biosynthetic process	Biological Process	14	4	10	40	0.35	0.00200869
GO:0009427	bacterial-type flagellum basal body, distal rod, L ring	Cellular Component	4	0	4	5	0.8	0.00224638
GO:0098772	molecular function regulator	Molecular Function	134	63	71	701	0.191	0.00228436
GO:0015949	nucleobase-containing small molecule interconversion	Biological Process	26	4	22	95	0.274	0.00228863
GO:0046873	metal ion transmembrane transporter activity	Molecular Function	128	38	90	666	0.192	0.00231437
GO:0009719	response to endogenous stimulus	Biological Process	221	55	166	1188	0.186	0.00232069
GO:0051239	regulation of multicellular organismal process	Biological Process	131	11	120	665	0.197	0.00232295
GO:0016614	oxidoreductase activity, acting on CH-OH group of donors	Molecular Function	169	53	116	909	0.186	0.00234556
GO:0042044	fluid transport	Biological Process	28	2	26	105	0.267	0.00241449
GO:0033104	type VI protein secretion system complex	Cellular Component	14	3	11	42	0.333	0.00241816
GO:1902410	mitotic cytokinetic process	Biological Process	37	0	37	150	0.247	0.00249394
GO:0009306	protein secretion	Biological Process	141	44	97	724	0.195	0.00254621
GO:0010065	primary meristem tissue development	Biological Process	4	0	4	5	0.8	0.00256947
GO:0010091	trichome branching	Biological Process	4	0	4	5	0.8	0.00256947
GO:0042659	regulation of cell fate specification	Biological Process	4	0	4	5	0.8	0.00256947
GO:0051095	regulation of helicase activity	Biological Process	4	0	4	5	0.8	0.00256947
GO:0003333	amino acid transmembrane transport	Biological Process	17	9	8	54	0.315	0.00260397
GO:0018175	protein nucleotidylation	Biological Process	17	1	16	54	0.315	0.00260397
GO:0006522	alanine metabolic process	Biological Process	9	4	5	21	0.429	0.00262286
GO:0009078	pyruvate family amino acid metabolic process	Biological Process	9	4	5	21	0.429	0.00262286
GO:0016887	ATPase activity	Molecular Function	316	107	209	1806	0.175	0.00265487
GO:0006865	amino acid transport	Biological Process	85	28	57	408	0.208	0.00269268
GO:0015994	chlorophyll metabolic process	Biological Process	64	10	54	293	0.218	0.00272467
GO:1902969	mitotic DNA replication	Biological Process	7	0	7	14	0.5	0.00274767
GO:0009808	lignin metabolic process	Biological Process	13	3	10	37	0.351	0.00276472
GO:0009379	Holliday junction helicase complex	Cellular Component	40	19	21	172	0.233	0.00279271
GO:0048476	Holliday junction resolvase complex	Cellular Component	40	19	21	172	0.233	0.00279271
GO:1901606	alpha-amino acid catabolic process	Biological Process	82	33	49	392	0.209	0.00281509
GO:0031672	A band	Cellular Component	5	1	4	8	0.625	0.00288146
GO:0015840	urea transport	Biological Process	34	6	28	136	0.25	0.00288363
GO:0006812	cation transport	Biological Process	334	89	245	1867	0.179	0.00288673
GO:0017076	purine nucleotide binding	Molecular Function	774	219	555	4687	0.165	0.00295525
GO:0008829	dCTP deaminase activity	Molecular Function	5	0	5	8	0.625	0.00296549
GO:0043424	protein histidine kinase binding	Molecular Function	5	2	3	8	0.625	0.00296549
GO:0005982	starch metabolic process	Biological Process	41	2	39	172	0.238	0.0029798
GO:0046351	disaccharide biosynthetic process	Biological Process	15	4	11	46	0.326	0.00311752
GO:0008967	phosphoglycolate phosphatase activity	Molecular Function	22	10	12	80	0.275	0.00315223
GO:0008171	O-methyltransferase activity	Molecular Function	36	1	35	151	0.238	0.00319977
GO:0008767	UDP-galactopyranose mutase activity	Molecular Function	10	2	8	26	0.385	0.00320846
GO:0016679	oxidoreductase activity, acting on diphenols and related substances as donors	Molecular Function	23	5	18	85	0.271	0.00322184
GO:0009411	response to UV	Biological Process	35	4	31	142	0.246	0.00324575
GO:0010810	regulation of cell-substrate adhesion	Biological Process	5	0	5	8	0.625	0.00337839
GO:0009063	cellular amino acid catabolic process	Biological Process	86	36	50	417	0.206	0.00341839
GO:0051924	regulation of calcium ion transport	Biological Process	8	1	7	18	0.444	0.00345023
GO:0006778	porphyrin-containing compound metabolic process	Biological Process	108	16	92	541	0.2	0.0034609
GO:0003856	3-dehydroquinate synthase activity	Molecular Function	3	2	1	3	1	0.003462
GO:0016144	S-glycoside biosynthetic process	Biological Process	24	2	22	88	0.273	0.00346818
GO:0019758	glycosinolate biosynthetic process	Biological Process	24	2	22	88	0.273	0.00346818
GO:0008237	metallopeptidase activity	Molecular Function	52	25	27	238	0.218	0.00356951
GO:0008610	lipid biosynthetic process	Biological Process	245	71	174	1342	0.183	0.00370417
GO:0015849	organic acid transport	Biological Process	116	38	78	588	0.197	0.00376847
GO:0046942	carboxylic acid transport	Biological Process	116	38	78	588	0.197	0.00376847
GO:0044046	interaction with host via substance released outside of symbiont	Biological Process	3	3	0	3	1	0.00377178
GO:0052047	interaction with other organism via secreted substance involved in symbiotic interaction	Biological Process	3	3	0	3	1	0.00377178
GO:0052048	interaction with host via secreted substance involved in symbiotic interaction	Biological Process	3	3	0	3	1	0.00377178
GO:1901615	organic hydroxy compound metabolic process	Biological Process	134	33	101	692	0.194	0.00392019
GO:0016799	hydrolase activity, hydrolyzing N-glycosyl compounds	Molecular Function	16	2	14	53	0.302	0.00409298
GO:0042625	ATPase coupled ion transmembrane transporter activity	Molecular Function	110	28	82	571	0.193	0.00412799
GO:0044441	ciliary part	Cellular Component	10	3	7	27	0.37	0.00420822
GO:0008446	GDP-mannose 4,6-dehydratase activity	Molecular Function	11	5	6	31	0.355	0.00421359
GO:0090066	regulation of anatomical structure size	Biological Process	27	3	24	104	0.26	0.00426748
GO:0000786	nucleosome	Cellular Component	9	1	8	23	0.391	0.00428075
GO:0004805	trehalose-phosphatase activity	Molecular Function	8	4	4	19	0.421	0.00430463
GO:0035251	UDP-glucosyltransferase activity	Molecular Function	37	5	32	159	0.233	0.00435958
GO:0009755	hormone-mediated signaling pathway	Biological Process	120	23	97	614	0.195	0.00447326
GO:0000281	mitotic cytokinesis	Biological Process	42	1	41	181	0.232	0.00448071
GO:0032555	purine ribonucleotide binding	Molecular Function	763	217	546	4639	0.164	0.00457888
GO:0016647	oxidoreductase activity, acting on the CH-NH group of donors, oxygen as acceptor	Molecular Function	18	5	13	63	0.286	0.00463601
GO:0006334	nucleosome assembly	Biological Process	13	3	10	39	0.333	0.00465681
GO:0019310	inositol catabolic process	Biological Process	13	4	9	39	0.333	0.00465681
GO:0008272	sulfate transport	Biological Process	33	8	25	135	0.244	0.00477748
GO:0005506	iron ion binding	Molecular Function	82	33	49	411	0.2	0.00483595
GO:0047810	D-alanine:2-oxoglutarate aminotransferase activity	Molecular Function	6	4	2	12	0.5	0.00484484
GO:0019740	nitrogen utilization	Biological Process	17	4	13	57	0.298	0.00485928
GO:0032508	DNA duplex unwinding	Biological Process	31	5	26	125	0.248	0.00487309
GO:0006113	fermentation	Biological Process	26	5	21	100	0.26	0.00487401
GO:0000725	recombinational repair	Biological Process	30	3	27	120	0.25	0.00490414
GO:0016899	oxidoreductase activity, acting on the CH-OH group of donors, oxygen as acceptor	Molecular Function	16	6	10	54	0.296	0.00501346
GO:0030599	pectinesterase activity	Molecular Function	16	13	3	54	0.296	0.00501346
GO:0015807	L-amino acid transport	Biological Process	8	5	3	19	0.421	0.00515403
GO:0032870	cellular response to hormone stimulus	Biological Process	124	25	99	640	0.194	0.00524357
GO:0000079	regulation of cyclin-dependent protein serine/threonine kinase activity	Biological Process	11	0	11	31	0.355	0.00526865
GO:1904029	regulation of cyclin-dependent protein kinase activity	Biological Process	11	0	11	31	0.355	0.00526865
GO:0004176	ATP-dependent peptidase activity	Molecular Function	30	11	19	124	0.242	0.00535543
GO:0048588	developmental cell growth	Biological Process	33	5	28	136	0.243	0.00538425
GO:0022892	substrate-specific transporter activity	Molecular Function	391	109	282	2296	0.17	0.00542792
GO:0015711	organic anion transport	Biological Process	127	44	83	658	0.193	0.00543463
GO:0003013	circulatory system process	Biological Process	9	3	6	23	0.391	0.00543508
GO:0008015	blood circulation	Biological Process	9	3	6	23	0.391	0.00543508
GO:0033260	nuclear DNA replication	Biological Process	9	0	9	23	0.391	0.00543508
GO:0004312	fatty acid synthase activity	Molecular Function	44	26	18	199	0.221	0.00552384
GO:0000156	phosphorelay response regulator activity	Molecular Function	18	2	16	64	0.281	0.0055547
GO:0098754	detoxification	Biological Process	48	12	36	215	0.223	0.00555675
GO:0006524	alanine catabolic process	Biological Process	6	4	2	12	0.5	0.00560584
GO:0009080	pyruvate family amino acid catabolic process	Biological Process	6	4	2	12	0.5	0.00560584
GO:0009221	pyrimidine deoxyribonucleotide biosynthetic process	Biological Process	6	0	6	12	0.5	0.00560584
GO:0009718	anthocyanin-containing compound biosynthetic process	Biological Process	6	0	6	12	0.5	0.00560584
GO:0019480	L-alanine oxidation to pyruvate via D-alanine	Biological Process	6	4	2	12	0.5	0.00560584
GO:0042851	L-alanine metabolic process	Biological Process	6	4	2	12	0.5	0.00560584
GO:0042853	L-alanine catabolic process	Biological Process	6	4	2	12	0.5	0.00560584
GO:0046283	anthocyanin-containing compound metabolic process	Biological Process	6	0	6	12	0.5	0.00560584
GO:0042578	phosphoric ester hydrolase activity	Molecular Function	133	63	70	713	0.187	0.00564239
GO:0031012	extracellular matrix	Cellular Component	10	3	7	28	0.357	0.00567675
GO:0042493	response to drug	Biological Process	83	25	58	408	0.203	0.00574012
GO:1901607	alpha-amino acid biosynthetic process	Biological Process	138	42	96	723	0.191	0.00579644
GO:0003825	alpha,alpha-trehalose-phosphate synthase (UDP-forming) activity	Molecular Function	5	2	3	9	0.556	0.00584227
GO:0008574	ATP-dependent microtubule motor activity, plus-end-directed	Molecular Function	5	2	3	9	0.556	0.00584227
GO:0044699	single-organism process	Biological Process	3694	1036	2658	23164	0.159	0.00585232
GO:0006564	L-serine biosynthetic process	Biological Process	21	9	12	77	0.273	0.00600345
GO:0016620	oxidoreductase activity, acting on the aldehyde or oxo group of donors, NAD or NADP as acceptor	Molecular Function	52	12	40	244	0.213	0.00600663
GO:0006633	fatty acid biosynthetic process	Biological Process	80	35	45	392	0.204	0.00606369
GO:0004039	allophanate hydrolase activity	Molecular Function	4	2	2	6	0.667	0.0060733
GO:0004342	glucosamine-6-phosphate deaminase activity	Molecular Function	4	0	4	6	0.667	0.0060733
GO:0017057	6-phosphogluconolactonase activity	Molecular Function	4	0	4	6	0.667	0.0060733
GO:0043168	anion binding	Molecular Function	886	263	623	5440	0.163	0.00607452
GO:0031401	positive regulation of protein modification process	Biological Process	32	3	29	132	0.242	0.00614943
GO:0044723	single-organism carbohydrate metabolic process	Biological Process	270	59	211	1506	0.179	0.00617523
GO:0042545	cell wall modification	Biological Process	24	13	11	92	0.261	0.00636514
GO:0015198	oligopeptide transporter activity	Molecular Function	12	2	10	37	0.324	0.00653
GO:0010260	organ senescence	Biological Process	19	9	10	68	0.279	0.00658973
GO:0006304	DNA modification	Biological Process	39	1	38	169	0.231	0.00659317
GO:0004601	peroxidase activity	Molecular Function	26	12	14	105	0.248	0.00661826
GO:0006808	regulation of nitrogen utilization	Biological Process	16	4	12	54	0.296	0.00663401
GO:0033202	DNA helicase complex	Cellular Component	41	19	22	186	0.22	0.00674142
GO:0006044	N-acetylglucosamine metabolic process	Biological Process	4	0	4	6	0.667	0.00675456
GO:0006046	N-acetylglucosamine catabolic process	Biological Process	4	0	4	6	0.667	0.00675456
GO:0006542	glutamine biosynthetic process	Biological Process	4	2	2	6	0.667	0.00675456
GO:0015976	carbon utilization	Biological Process	4	4	0	6	0.667	0.00675456
GO:0045833	negative regulation of lipid metabolic process	Biological Process	4	0	4	6	0.667	0.00675456
GO:0045922	negative regulation of fatty acid metabolic process	Biological Process	4	0	4	6	0.667	0.00675456
GO:0051676	pullulan metabolic process	Biological Process	4	0	4	6	0.667	0.00675456
GO:0051678	pullulan catabolic process	Biological Process	4	0	4	6	0.667	0.00675456
GO:0015204	urea transmembrane transporter activity	Molecular Function	30	6	24	126	0.238	0.00681227
GO:0042548	regulation of photosynthesis, light reaction	Biological Process	7	0	7	16	0.438	0.00687941
GO:0042440	pigment metabolic process	Biological Process	80	12	68	394	0.203	0.00690887
GO:0015893	drug transport	Biological Process	54	12	42	250	0.216	0.00696615
GO:0006629	lipid metabolic process	Biological Process	407	118	289	2341	0.174	0.00724348
GO:0009311	oligosaccharide metabolic process	Biological Process	65	13	52	311	0.209	0.00727439
GO:0048037	cofactor binding	Molecular Function	177	57	120	984	0.18	0.00737757
GO:1901568	fatty acid derivative metabolic process	Biological Process	8	4	4	20	0.4	0.00743209
GO:0016829	lyase activity	Molecular Function	249	69	180	1425	0.175	0.0074604
GO:0006040	amino sugar metabolic process	Biological Process	13	8	5	41	0.317	0.00747003
GO:0043467	regulation of generation of precursor metabolites and energy	Biological Process	9	0	9	24	0.375	0.00751161
GO:0033220	amide-transporting ATPase activity	Molecular Function	30	6	24	127	0.236	0.00765577
GO:0000502	proteasome complex	Cellular Component	38	17	21	171	0.222	0.00772469
GO:0016160	amylase activity	Molecular Function	10	8	2	29	0.345	0.00786583
GO:0050308	sugar-phosphatase activity	Molecular Function	10	4	6	29	0.345	0.00786583
GO:0010562	positive regulation of phosphorus metabolic process	Biological Process	20	0	20	74	0.27	0.0080304
GO:0045937	positive regulation of phosphate metabolic process	Biological Process	20	0	20	74	0.27	0.0080304
GO:0009506	plasmodesma	Cellular Component	34	7	27	150	0.227	0.00831223
GO:0055044	symplast	Cellular Component	34	7	27	150	0.227	0.00831223
GO:0008202	steroid metabolic process	Biological Process	67	12	55	324	0.207	0.00832443
GO:0007017	microtubule-based process	Biological Process	91	8	83	460	0.198	0.00866556
GO:0004617	phosphoglycerate dehydrogenase activity	Molecular Function	7	2	5	17	0.412	0.00867035
GO:0047746	chlorophyllase activity	Molecular Function	7	2	5	17	0.412	0.00867035
GO:0047570	3-oxoadipate enol-lactonase activity	Molecular Function	25	4	21	102	0.245	0.00874626
GO:0016628	oxidoreductase activity, acting on the CH-CH group of donors, NAD or NADP as acceptor	Molecular Function	57	13	44	277	0.206	0.00886253
GO:0031497	chromatin assembly	Biological Process	18	3	15	65	0.277	0.00887972
GO:0009521	photosystem	Cellular Component	41	0	41	189	0.217	0.00891038
GO:0009617	response to bacterium	Biological Process	67	21	46	325	0.206	0.00892434
GO:0009200	deoxyribonucleoside triphosphate metabolic process	Biological Process	6	0	6	13	0.462	0.00905119
GO:0009211	pyrimidine deoxyribonucleoside triphosphate metabolic process	Biological Process	6	0	6	13	0.462	0.00905119
GO:1903115	regulation of actin filament-based movement	Biological Process	6	1	5	13	0.462	0.00905119
GO:1903510	mucopolysaccharide metabolic process	Biological Process	6	0	6	13	0.462	0.00905119
GO:1903522	regulation of blood circulation	Biological Process	6	2	4	13	0.462	0.00905119
GO:0006790	sulfur compound metabolic process	Biological Process	261	67	194	1464	0.178	0.00912995
GO:0006694	steroid biosynthetic process	Biological Process	62	11	51	298	0.208	0.00946507
GO:0007600	sensory perception	Biological Process	25	5	20	100	0.25	0.00961334
GO:0016117	carotenoid biosynthetic process	Biological Process	22	4	18	85	0.259	0.00961875
GO:0005977	glycogen metabolic process	Biological Process	23	0	23	90	0.256	0.00965785
GO:0016116	carotenoid metabolic process	Biological Process	23	4	19	90	0.256	0.00965785
GO:0015232	heme transporter activity	Molecular Function	26	6	20	108	0.241	0.00967709
GO:0005856	cytoskeleton	Cellular Component	133	15	118	731	0.182	0.00999493
GO:0008216	spermidine metabolic process	Biological Process	7	2	5	17	0.412	0.0101429
GO:0008295	spermidine biosynthetic process	Biological Process	7	2	5	17	0.412	0.0101429
GO:0031099	regeneration	Biological Process	7	0	7	17	0.412	0.0101429
GO:0016775	phosphotransferase activity, nitrogenous group as acceptor	Molecular Function	24	4	20	98	0.245	0.0101602
GO:0008696	4-amino-4-deoxychorismate lyase activity	Molecular Function	5	4	1	10	0.5	0.0102375
GO:0015020	glucuronosyltransferase activity	Molecular Function	5	0	5	10	0.5	0.0102375
GO:0016811	hydrolase activity, acting on carbon-nitrogen (but not peptide) bonds, in linear amides	Molecular Function	31	4	27	135	0.23	0.0103292
GO:0031398	positive regulation of protein ubiquitination	Biological Process	12	3	9	38	0.316	0.0103323
GO:0042023	DNA endoreduplication	Biological Process	8	0	8	21	0.381	0.0103916
GO:0099402	plant organ development	Biological Process	108	14	94	561	0.193	0.0104082
GO:0048513	animal organ development	Biological Process	113	19	94	590	0.192	0.0104373
GO:0006333	chromatin assembly or disassembly	Biological Process	18	3	15	66	0.273	0.010472
GO:0008509	anion transmembrane transporter activity	Molecular Function	127	37	90	691	0.184	0.0107229
GO:0016616	oxidoreductase activity, acting on the CH-OH group of donors, NAD or NADP as acceptor	Molecular Function	126	34	92	685	0.184	0.0107236
GO:0031412	gas vesicle organization	Biological Process	19	8	11	71	0.268	0.0107333
GO:0044275	cellular carbohydrate catabolic process	Biological Process	26	4	22	106	0.245	0.0108129
GO:0032553	ribonucleotide binding	Molecular Function	770	222	548	4731	0.163	0.0109449
GO:0052547	regulation of peptidase activity	Biological Process	15	11	4	52	0.288	0.0109454
GO:1900673	olefin metabolic process	Biological Process	15	8	7	52	0.288	0.0109454
GO:0033221	urea-transporting ATPase activity	Molecular Function	29	6	23	125	0.232	0.0111107
GO:0015098	molybdate ion transmembrane transporter activity	Molecular Function	25	5	20	104	0.24	0.0112343
GO:0034728	nucleosome organization	Biological Process	30	4	26	127	0.236	0.0113271
GO:0016324	apical plasma membrane	Cellular Component	6	1	5	14	0.429	0.0116456
GO:0050662	coenzyme binding	Molecular Function	117	29	88	633	0.185	0.0117129
GO:0048046	apoplast	Cellular Component	19	5	14	74	0.257	0.0117535
GO:0001871	pattern binding	Molecular Function	39	21	18	180	0.217	0.0119706
GO:0009326	formate dehydrogenase complex	Cellular Component	3	3	0	4	0.75	0.0120611
GO:0031256	leading edge membrane	Cellular Component	3	0	3	4	0.75	0.0120611
GO:0031258	lamellipodium membrane	Cellular Component	3	0	3	4	0.75	0.0120611
GO:0031527	filopodium membrane	Cellular Component	3	0	3	4	0.75	0.0120611
GO:0031528	microvillus membrane	Cellular Component	3	0	3	4	0.75	0.0120611
GO:0032587	ruffle membrane	Cellular Component	3	0	3	4	0.75	0.0120611
GO:0071437	invadopodium	Cellular Component	3	0	3	4	0.75	0.0120611
GO:0032940	secretion by cell	Biological Process	159	52	107	863	0.184	0.012152
GO:0009426	bacterial-type flagellum basal body, distal rod	Cellular Component	4	0	4	7	0.571	0.0122006
GO:0030694	bacterial-type flagellum basal body, rod	Cellular Component	4	0	4	7	0.571	0.0122006
GO:0006855	drug transmembrane transport	Biological Process	38	12	26	170	0.224	0.0122319
GO:0008685	2-C-methyl-D-erythritol 2,4-cyclodiphosphate synthase activity	Molecular Function	3	0	3	4	0.75	0.0122772
GO:0018759	methenyltetrahydromethanopterin cyclohydrolase activity	Molecular Function	3	0	3	4	0.75	0.0122772
GO:0019956	chemokine binding	Molecular Function	3	0	3	4	0.75	0.0122772
GO:0001934	positive regulation of protein phosphorylation	Biological Process	18	0	18	67	0.269	0.0122831
GO:0006787	porphyrin-containing compound catabolic process	Biological Process	18	7	11	67	0.269	0.0122831
GO:0033015	tetrapyrrole catabolic process	Biological Process	18	7	11	67	0.269	0.0122831
GO:0042327	positive regulation of phosphorylation	Biological Process	18	0	18	67	0.269	0.0122831
GO:0043436	oxoacid metabolic process	Biological Process	662	215	447	3936	0.168	0.0123822
GO:0046174	polyol catabolic process	Biological Process	14	4	10	48	0.292	0.0123981
GO:0009637	response to blue light	Biological Process	10	0	10	30	0.333	0.0124464
GO:0042737	drug catabolic process	Biological Process	10	5	5	30	0.333	0.0124464
GO:0046440	L-lysine metabolic process	Biological Process	10	2	8	30	0.333	0.0124464
GO:0030410	nicotianamine synthase activity	Molecular Function	4	0	4	7	0.571	0.0124766
GO:0050145	nucleoside phosphate kinase activity	Molecular Function	4	0	4	7	0.571	0.0124766
GO:0050263	ribosylpyrimidine nucleosidase activity	Molecular Function	4	2	2	7	0.571	0.0124766
GO:0006779	porphyrin-containing compound biosynthetic process	Biological Process	90	9	81	461	0.195	0.0126554
GO:0042910	xenobiotic transporter activity	Molecular Function	31	10	21	137	0.226	0.0127446
GO:0001837	epithelial to mesenchymal transition	Biological Process	3	0	3	4	0.75	0.0133263
GO:0001945	lymph vessel development	Biological Process	3	0	3	4	0.75	0.0133263
GO:0001946	lymphangiogenesis	Biological Process	3	0	3	4	0.75	0.0133263
GO:0002011	morphogenesis of an epithelial sheet	Biological Process	3	0	3	4	0.75	0.0133263
GO:0003158	endothelium development	Biological Process	3	0	3	4	0.75	0.0133263
GO:0006227	dUDP biosynthetic process	Biological Process	3	0	3	4	0.75	0.0133263
GO:0006233	dTDP biosynthetic process	Biological Process	3	0	3	4	0.75	0.0133263
GO:0006235	dTTP biosynthetic process	Biological Process	3	0	3	4	0.75	0.0133263
GO:0009133	nucleoside diphosphate biosynthetic process	Biological Process	3	0	3	4	0.75	0.0133263
GO:0009139	pyrimidine nucleoside diphosphate biosynthetic process	Biological Process	3	0	3	4	0.75	0.0133263
GO:0009186	deoxyribonucleoside diphosphate metabolic process	Biological Process	3	0	3	4	0.75	0.0133263
GO:0009189	deoxyribonucleoside diphosphate biosynthetic process	Biological Process	3	0	3	4	0.75	0.0133263
GO:0009196	pyrimidine deoxyribonucleoside diphosphate metabolic process	Biological Process	3	0	3	4	0.75	0.0133263
GO:0009197	pyrimidine deoxyribonucleoside diphosphate biosynthetic process	Biological Process	3	0	3	4	0.75	0.0133263
GO:0009202	deoxyribonucleoside triphosphate biosynthetic process	Biological Process	3	0	3	4	0.75	0.0133263
GO:0009212	pyrimidine deoxyribonucleoside triphosphate biosynthetic process	Biological Process	3	0	3	4	0.75	0.0133263
GO:0010543	regulation of platelet activation	Biological Process	3	0	3	4	0.75	0.0133263
GO:0010572	positive regulation of platelet activation	Biological Process	3	0	3	4	0.75	0.0133263
GO:0010715	regulation of extracellular matrix disassembly	Biological Process	3	0	3	4	0.75	0.0133263
GO:0010717	regulation of epithelial to mesenchymal transition	Biological Process	3	0	3	4	0.75	0.0133263
GO:0010718	positive regulation of epithelial to mesenchymal transition	Biological Process	3	0	3	4	0.75	0.0133263
GO:0010770	positive regulation of cell morphogenesis involved in differentiation	Biological Process	3	0	3	4	0.75	0.0133263
GO:0014031	mesenchymal cell development	Biological Process	3	0	3	4	0.75	0.0133263
GO:0015843	methylammonium transport	Biological Process	3	0	3	4	0.75	0.0133263
GO:0022617	extracellular matrix disassembly	Biological Process	3	0	3	4	0.75	0.0133263
GO:0030193	regulation of blood coagulation	Biological Process	3	0	3	4	0.75	0.0133263
GO:0030194	positive regulation of blood coagulation	Biological Process	3	0	3	4	0.75	0.0133263
GO:0031627	telomeric loop formation	Biological Process	3	2	1	4	0.75	0.0133263
GO:0034446	substrate adhesion-dependent cell spreading	Biological Process	3	0	3	4	0.75	0.0133263
GO:0036296	response to increased oxygen levels	Biological Process	3	0	3	4	0.75	0.0133263
GO:0036303	lymph vessel morphogenesis	Biological Process	3	0	3	4	0.75	0.0133263
GO:0044319	wound healing, spreading of cells	Biological Process	3	0	3	4	0.75	0.0133263
GO:0045445	myoblast differentiation	Biological Process	3	0	3	4	0.75	0.0133263
GO:0045446	endothelial cell differentiation	Biological Process	3	0	3	4	0.75	0.0133263
GO:0046072	dTDP metabolic process	Biological Process	3	0	3	4	0.75	0.0133263
GO:0046075	dTTP metabolic process	Biological Process	3	0	3	4	0.75	0.0133263
GO:0046077	dUDP metabolic process	Biological Process	3	0	3	4	0.75	0.0133263
GO:0046548	retinal rod cell development	Biological Process	3	0	3	4	0.75	0.0133263
GO:0048286	lung alveolus development	Biological Process	3	0	3	4	0.75	0.0133263
GO:0048535	lymph node development	Biological Process	3	0	3	4	0.75	0.0133263
GO:0048762	mesenchymal cell differentiation	Biological Process	3	0	3	4	0.75	0.0133263
GO:0050818	regulation of coagulation	Biological Process	3	0	3	4	0.75	0.0133263
GO:0050820	positive regulation of coagulation	Biological Process	3	0	3	4	0.75	0.0133263
GO:0055093	response to hyperoxia	Biological Process	3	0	3	4	0.75	0.0133263
GO:0060039	pericardium development	Biological Process	3	0	3	4	0.75	0.0133263
GO:0060416	response to growth hormone	Biological Process	3	0	3	4	0.75	0.0133263
GO:0060836	lymphatic endothelial cell differentiation	Biological Process	3	0	3	4	0.75	0.0133263
GO:0060838	lymphatic endothelial cell fate commitment	Biological Process	3	0	3	4	0.75	0.0133263
GO:0060839	endothelial cell fate commitment	Biological Process	3	0	3	4	0.75	0.0133263
GO:0061032	visceral serous pericardium development	Biological Process	3	0	3	4	0.75	0.0133263
GO:0061041	regulation of wound healing	Biological Process	3	0	3	4	0.75	0.0133263
GO:0070527	platelet aggregation	Biological Process	3	0	3	4	0.75	0.0133263
GO:0072148	epithelial cell fate commitment	Biological Process	3	0	3	4	0.75	0.0133263
GO:0072673	lamellipodium morphogenesis	Biological Process	3	0	3	4	0.75	0.0133263
GO:0090091	positive regulation of extracellular matrix disassembly	Biological Process	3	0	3	4	0.75	0.0133263
GO:0090303	positive regulation of wound healing	Biological Process	3	0	3	4	0.75	0.0133263
GO:0090330	regulation of platelet aggregation	Biological Process	3	0	3	4	0.75	0.0133263
GO:0090504	epiboly	Biological Process	3	0	3	4	0.75	0.0133263
GO:0090505	epiboly involved in wound healing	Biological Process	3	0	3	4	0.75	0.0133263
GO:1900024	regulation of substrate adhesion-dependent cell spreading	Biological Process	3	0	3	4	0.75	0.0133263
GO:1900046	regulation of hemostasis	Biological Process	3	0	3	4	0.75	0.0133263
GO:1900048	positive regulation of hemostasis	Biological Process	3	0	3	4	0.75	0.0133263
GO:1901731	positive regulation of platelet aggregation	Biological Process	3	0	3	4	0.75	0.0133263
GO:1902743	regulation of lamellipodium organization	Biological Process	3	0	3	4	0.75	0.0133263
GO:1903036	positive regulation of response to wounding	Biological Process	3	0	3	4	0.75	0.0133263
GO:1903524	positive regulation of blood circulation	Biological Process	3	1	2	4	0.75	0.0133263
GO:1904328	regulation of myofibroblast contraction	Biological Process	3	0	3	4	0.75	0.0133263
GO:1990764	myofibroblast contraction	Biological Process	3	0	3	4	0.75	0.0133263
GO:2000392	regulation of lamellipodium morphogenesis	Biological Process	3	0	3	4	0.75	0.0133263
GO:0003700	transcription factor activity, sequence-specific DNA binding	Molecular Function	200	59	141	1141	0.175	0.0133848
GO:0009620	response to fungus	Biological Process	49	19	30	231	0.212	0.0136223
GO:0009698	phenylpropanoid metabolic process	Biological Process	31	5	26	134	0.231	0.0137118
GO:0009219	pyrimidine deoxyribonucleotide metabolic process	Biological Process	6	0	6	14	0.429	0.0137788
GO:0043627	response to estrogen	Biological Process	6	0	6	14	0.429	0.0137788
GO:0033224	2-aminoethylphosphonate transmembrane transporter activity	Molecular Function	26	6	20	111	0.234	0.0137982
GO:0033225	2-aminoethylphosphonate transporting ATPase activity	Molecular Function	26	6	20	111	0.234	0.0137982
GO:0071495	cellular response to endogenous stimulus	Biological Process	124	25	99	660	0.188	0.0137991
GO:0007204	positive regulation of cytosolic calcium ion concentration	Biological Process	4	1	3	7	0.571	0.0138223
GO:0030417	nicotianamine metabolic process	Biological Process	4	0	4	7	0.571	0.0138223
GO:0030418	nicotianamine biosynthetic process	Biological Process	4	0	4	7	0.571	0.0138223
GO:0031100	organ regeneration	Biological Process	4	0	4	7	0.571	0.0138223
GO:0046940	nucleoside monophosphate phosphorylation	Biological Process	4	0	4	7	0.571	0.0138223
GO:0051084	'de novo' posttranslational protein folding	Biological Process	4	1	3	7	0.571	0.0138223
GO:0051480	regulation of cytosolic calcium ion concentration	Biological Process	4	1	3	7	0.571	0.0138223
GO:0044815	DNA packaging complex	Cellular Component	9	1	8	27	0.333	0.013988
GO:0015439	heme-transporting ATPase activity	Molecular Function	25	6	19	106	0.236	0.0142643
GO:0006480	N-terminal protein amino acid methylation	Biological Process	7	1	6	18	0.389	0.014402
GO:0009847	spore germination	Biological Process	7	0	7	18	0.389	0.014402
GO:0016233	telomere capping	Biological Process	7	3	4	18	0.389	0.014402
GO:0036376	sodium ion export from cell	Biological Process	7	0	7	18	0.389	0.014402
GO:0043385	mycotoxin metabolic process	Biological Process	7	3	4	18	0.389	0.014402
GO:0043386	mycotoxin biosynthetic process	Biological Process	7	3	4	18	0.389	0.014402
GO:0071436	sodium ion export	Biological Process	7	0	7	18	0.389	0.014402
GO:0042623	ATPase activity, coupled	Molecular Function	227	62	165	1310	0.173	0.0144623
GO:0015995	chlorophyll biosynthetic process	Biological Process	55	8	47	265	0.208	0.0144733
GO:0043682	copper-transporting ATPase activity	Molecular Function	19	11	8	75	0.253	0.0145047
GO:0004798	thymidylate kinase activity	Molecular Function	11	2	9	36	0.306	0.0145416
GO:0015639	ferrous iron uptake transmembrane transporter activity	Molecular Function	11	2	9	36	0.306	0.0145416
GO:0002949	tRNA threonylcarbamoyladenosine modification	Biological Process	32	9	23	140	0.229	0.0147735
GO:0005524	ATP binding	Molecular Function	662	207	455	4058	0.163	0.0149561
GO:0015291	secondary active transmembrane transporter activity	Molecular Function	96	25	71	513	0.187	0.0151059
GO:0006553	lysine metabolic process	Biological Process	44	12	32	205	0.215	0.0152606
GO:0043565	sequence-specific DNA binding	Molecular Function	108	34	74	585	0.185	0.0153788
GO:0016684	oxidoreductase activity, acting on peroxide as acceptor	Molecular Function	26	12	14	112	0.232	0.0154482
GO:0015689	molybdate ion transport	Biological Process	25	5	20	104	0.24	0.0157733
GO:0010466	negative regulation of peptidase activity	Biological Process	12	11	1	40	0.3	0.0158217
GO:1903322	positive regulation of protein modification by small protein conjugation or removal	Biological Process	12	3	9	40	0.3	0.0158217
GO:0031674	I band	Cellular Component	5	1	4	11	0.455	0.0160326
GO:0007018	microtubule-based movement	Biological Process	29	6	23	125	0.232	0.0160822
GO:0005978	glycogen biosynthetic process	Biological Process	16	0	16	59	0.271	0.0161069
GO:0046943	carboxylic acid transmembrane transporter activity	Molecular Function	79	24	55	414	0.191	0.0164464
GO:0033828	glucosylglycerol-phosphate synthase activity	Molecular Function	5	2	3	11	0.455	0.0164551
GO:0030016	myofibril	Cellular Component	7	3	4	19	0.368	0.0165069
GO:0030017	sarcomere	Cellular Component	7	3	4	19	0.368	0.0165069
GO:0051119	sugar transmembrane transporter activity	Molecular Function	47	16	31	229	0.205	0.0168973
GO:0042364	water-soluble vitamin biosynthetic process	Biological Process	94	26	68	490	0.192	0.0173089
GO:0009746	response to hexose	Biological Process	26	12	14	110	0.236	0.0173343
GO:0034284	response to monosaccharide	Biological Process	26	12	14	110	0.236	0.0173343
GO:0004496	mevalonate kinase activity	Molecular Function	6	2	4	15	0.4	0.0174875
GO:0009423	chorismate biosynthetic process	Biological Process	11	2	9	36	0.306	0.0177979
GO:0010959	regulation of metal ion transport	Biological Process	11	2	9	36	0.306	0.0177979
GO:0046417	chorismate metabolic process	Biological Process	11	2	9	36	0.306	0.0177979
GO:0046903	secretion	Biological Process	160	52	108	879	0.182	0.0179327
GO:0006012	galactose metabolic process	Biological Process	32	4	28	142	0.225	0.018015
GO:0014070	response to organic cyclic compound	Biological Process	85	21	64	439	0.194	0.01824
GO:1901678	iron coordination entity transport	Biological Process	28	6	22	121	0.231	0.0183737
GO:0046164	alcohol catabolic process	Biological Process	23	4	19	95	0.242	0.0184128
GO:0048367	shoot system development	Biological Process	101	17	84	532	0.19	0.0184979
GO:0002115	store-operated calcium entry	Biological Process	5	0	5	11	0.455	0.018522
GO:0009956	radial pattern formation	Biological Process	5	1	4	11	0.455	0.018522
GO:0018904	ether metabolic process	Biological Process	5	3	2	11	0.455	0.018522
GO:2001256	regulation of store-operated calcium entry	Biological Process	5	0	5	11	0.455	0.018522
GO:0009605	response to external stimulus	Biological Process	246	73	173	1397	0.176	0.0187628
GO:0042723	thiamine-containing compound metabolic process	Biological Process	36	10	26	164	0.22	0.0189012
GO:1901068	guanosine-containing compound metabolic process	Biological Process	12	0	12	41	0.293	0.0192776
GO:0005342	organic acid transmembrane transporter activity	Molecular Function	79	24	55	417	0.189	0.0193431
GO:0033223	2-aminoethylphosphonate transport	Biological Process	26	6	20	111	0.234	0.0193729
GO:1901617	organic hydroxy compound biosynthetic process	Biological Process	51	8	43	247	0.206	0.019665
GO:0006857	oligopeptide transport	Biological Process	7	1	6	19	0.368	0.0197966
GO:0009228	thiamine biosynthetic process	Biological Process	32	8	24	143	0.224	0.0198355
GO:0042724	thiamine-containing compound biosynthetic process	Biological Process	32	8	24	143	0.224	0.0198355
GO:0042952	beta-ketoadipate pathway	Biological Process	25	4	21	106	0.236	0.0198529
GO:0001887	selenium compound metabolic process	Biological Process	13	3	10	46	0.283	0.0203753
GO:0044281	small molecule metabolic process	Biological Process	989	290	699	6009	0.165	0.0204615
GO:0004385	guanylate kinase activity	Molecular Function	10	1	9	33	0.303	0.0205616
GO:0016767	geranylgeranyl-diphosphate geranylgeranyltransferase activity	Molecular Function	10	3	7	33	0.303	0.0205616
GO:0046408	chlorophyll synthetase activity	Molecular Function	10	3	7	33	0.303	0.0205616
GO:0019752	carboxylic acid metabolic process	Biological Process	643	213	430	3846	0.167	0.0207804
GO:0018784	(S)-2-haloacid dehalogenase activity	Molecular Function	8	2	6	24	0.333	0.0208241
GO:0071310	cellular response to organic substance	Biological Process	170	40	130	943	0.18	0.020994
GO:0034285	response to disaccharide	Biological Process	27	16	11	117	0.231	0.0209998
GO:1901565	organonitrogen compound catabolic process	Biological Process	174	62	112	967	0.18	0.0210447
GO:0009110	vitamin biosynthetic process	Biological Process	94	26	68	494	0.19	0.0211264
GO:0046148	pigment biosynthetic process	Biological Process	72	9	63	367	0.196	0.021169
GO:0006772	thiamine metabolic process	Biological Process	35	9	26	160	0.219	0.0214282
GO:0055052	ATP-binding cassette (ABC) transporter complex, substrate-binding subunit-containing	Cellular Component	51	14	37	257	0.198	0.0215474
GO:0071949	FAD binding	Molecular Function	19	5	14	78	0.244	0.0217345
GO:0004356	glutamate-ammonia ligase activity	Molecular Function	4	2	2	8	0.5	0.0219876
GO:0016538	cyclin-dependent protein serine/threonine kinase regulator activity	Molecular Function	4	0	4	8	0.5	0.0219876
GO:0019829	cation-transporting ATPase activity	Molecular Function	93	25	68	503	0.185	0.0221561
GO:0015144	carbohydrate transmembrane transporter activity	Molecular Function	50	16	34	250	0.2	0.0222589
GO:1901476	carbohydrate transporter activity	Molecular Function	50	16	34	250	0.2	0.0222589
GO:0006112	energy reserve metabolic process	Biological Process	28	2	26	123	0.228	0.0225964
GO:0005775	vacuolar lumen	Cellular Component	2	0	2	2	1	0.022609
GO:0009930	longitudinal side of cell surface	Cellular Component	2	0	2	2	1	0.022609
GO:0031298	replication fork protection complex	Cellular Component	2	0	2	2	1	0.022609
GO:0043033	isoamylase complex	Cellular Component	2	0	2	2	1	0.022609
GO:0043202	lysosomal lumen	Cellular Component	2	0	2	2	1	0.022609
GO:0071162	CMG complex	Cellular Component	2	0	2	2	1	0.022609
GO:0015238	drug transmembrane transporter activity	Molecular Function	44	12	32	216	0.204	0.0228136
GO:0090484	drug transporter activity	Molecular Function	44	12	32	216	0.204	0.0228136
GO:0003939	L-iditol 2-dehydrogenase activity	Molecular Function	2	0	2	2	1	0.022888
GO:0003941	L-serine ammonia-lyase activity	Molecular Function	2	0	2	2	1	0.022888
GO:0004398	histidine decarboxylase activity	Molecular Function	2	0	2	2	1	0.022888
GO:0004475	mannose-1-phosphate guanylyltransferase activity	Molecular Function	2	0	2	2	1	0.022888
GO:0004566	beta-glucuronidase activity	Molecular Function	2	0	2	2	1	0.022888
GO:0005184	neuropeptide hormone activity	Molecular Function	2	0	2	2	1	0.022888
GO:0008398	sterol 14-demethylase activity	Molecular Function	2	0	2	2	1	0.022888
GO:0008794	arsenate reductase (glutaredoxin) activity	Molecular Function	2	0	2	2	1	0.022888
GO:0008940	nitrate reductase activity	Molecular Function	2	0	2	2	1	0.022888
GO:0008965	phosphoenolpyruvate-protein phosphotransferase activity	Molecular Function	2	2	0	2	1	0.022888
GO:0009815	1-aminocyclopropane-1-carboxylate oxidase activity	Molecular Function	2	0	2	2	1	0.022888
GO:0010296	prenylcysteine methylesterase activity	Molecular Function	2	2	0	2	1	0.022888
GO:0010303	limit dextrinase activity	Molecular Function	2	0	2	2	1	0.022888
GO:0015643	toxic substance binding	Molecular Function	2	1	1	2	1	0.022888
GO:0016664	oxidoreductase activity, acting on other nitrogenous compounds as donors, iron-sulfur protein as acceptor	Molecular Function	2	0	2	2	1	0.022888
GO:0030613	oxidoreductase activity, acting on phosphorus or arsenic in donors	Molecular Function	2	0	2	2	1	0.022888
GO:0030614	oxidoreductase activity, acting on phosphorus or arsenic in donors, disulfide as acceptor	Molecular Function	2	0	2	2	1	0.022888
GO:0030775	glucuronoxylan 4-O-methyltransferase activity	Molecular Function	2	0	2	2	1	0.022888
GO:0033990	ectoine synthase activity	Molecular Function	2	0	2	2	1	0.022888
GO:0034046	poly(G) binding	Molecular Function	2	0	2	2	1	0.022888
GO:0035671	enone reductase activity	Molecular Function	2	0	2	2	1	0.022888
GO:0042284	sphingolipid delta-4 desaturase activity	Molecular Function	2	0	2	2	1	0.022888
GO:0050066	lysine 2,3-aminomutase activity	Molecular Function	2	0	2	2	1	0.022888
GO:0050113	inositol oxygenase activity	Molecular Function	2	2	0	2	1	0.022888
GO:0050304	nitrous-oxide reductase activity	Molecular Function	2	0	2	2	1	0.022888
GO:0051723	protein methylesterase activity	Molecular Function	2	2	0	2	1	0.022888
GO:0072374	carotene epsilon hydroxylase activity	Molecular Function	2	0	2	2	1	0.022888
GO:0070546	L-phenylalanine aminotransferase activity	Molecular Function	7	4	3	20	0.35	0.0228926
GO:0010038	response to metal ion	Biological Process	84	17	67	438	0.192	0.0234117
GO:0071824	protein-DNA complex subunit organization	Biological Process	45	9	36	216	0.208	0.0234155
GO:0070525	tRNA threonylcarbamoyladenosine metabolic process	Biological Process	32	9	23	145	0.221	0.0239117
GO:0008514	organic anion transmembrane transporter activity	Molecular Function	82	26	56	439	0.187	0.024031
GO:0009425	bacterial-type flagellum basal body	Cellular Component	5	1	4	12	0.417	0.0241342
GO:0000964	mitochondrial RNA 5'-end processing	Biological Process	2	0	2	2	1	0.024234
GO:0002534	cytokine production involved in inflammatory response	Biological Process	2	0	2	2	1	0.024234
GO:0002686	negative regulation of leukocyte migration	Biological Process	2	0	2	2	1	0.024234
GO:0006343	establishment of chromatin silencing	Biological Process	2	0	2	2	1	0.024234
GO:0006565	L-serine catabolic process	Biological Process	2	0	2	2	1	0.024234
GO:0009645	response to low light intensity stimulus	Biological Process	2	0	2	2	1	0.024234
GO:0009785	blue light signaling pathway	Biological Process	2	0	2	2	1	0.024234
GO:0009810	stilbene metabolic process	Biological Process	2	1	1	2	1	0.024234
GO:0009831	plant-type cell wall modification involved in multidimensional cell growth	Biological Process	2	0	2	2	1	0.024234
GO:0010055	atrichoblast differentiation	Biological Process	2	0	2	2	1	0.024234
GO:0010056	atrichoblast fate specification	Biological Process	2	0	2	2	1	0.024234
GO:0010058	regulation of atrichoblast fate specification	Biological Process	2	0	2	2	1	0.024234
GO:0010063	positive regulation of trichoblast fate specification	Biological Process	2	0	2	2	1	0.024234
GO:0010067	procambium histogenesis	Biological Process	2	0	2	2	1	0.024234
GO:0010360	negative regulation of anion channel activity	Biological Process	2	0	2	2	1	0.024234
GO:0010361	regulation of anion channel activity by blue light	Biological Process	2	0	2	2	1	0.024234
GO:0010362	negative regulation of anion channel activity by blue light	Biological Process	2	0	2	2	1	0.024234
GO:0010363	regulation of plant-type hypersensitive response	Biological Process	2	0	2	2	1	0.024234
GO:0010376	stomatal complex formation	Biological Process	2	0	2	2	1	0.024234
GO:0010395	rhamnogalacturonan I metabolic process	Biological Process	2	0	2	2	1	0.024234
GO:0010455	positive regulation of cell fate commitment	Biological Process	2	0	2	2	1	0.024234
GO:0010640	regulation of platelet-derived growth factor receptor signaling pathway	Biological Process	2	0	2	2	1	0.024234
GO:0010642	negative regulation of platelet-derived growth factor receptor signaling pathway	Biological Process	2	0	2	2	1	0.024234
GO:0010938	cytoplasmic microtubule depolymerization	Biological Process	2	0	2	2	1	0.024234
GO:0014012	peripheral nervous system axon regeneration	Biological Process	2	0	2	2	1	0.024234
GO:0015717	triose phosphate transport	Biological Process	2	0	2	2	1	0.024234
GO:0019229	regulation of vasoconstriction	Biological Process	2	0	2	2	1	0.024234
GO:0019333	denitrification pathway	Biological Process	2	0	2	2	1	0.024234
GO:0019373	epoxygenase P450 pathway	Biological Process	2	1	1	2	1	0.024234
GO:0019523	L-idonate metabolic process	Biological Process	2	0	2	2	1	0.024234
GO:0030916	otic vesicle formation	Biological Process	2	0	2	2	1	0.024234
GO:0031537	regulation of anthocyanin metabolic process	Biological Process	2	0	2	2	1	0.024234
GO:0031540	regulation of anthocyanin biosynthetic process	Biological Process	2	0	2	2	1	0.024234
GO:0031860	telomeric 3' overhang formation	Biological Process	2	2	0	2	1	0.024234
GO:0031939	negative regulation of chromatin silencing at telomere	Biological Process	2	0	2	2	1	0.024234
GO:0032602	chemokine production	Biological Process	2	0	2	2	1	0.024234
GO:0032642	regulation of chemokine production	Biological Process	2	0	2	2	1	0.024234
GO:0032682	negative regulation of chemokine production	Biological Process	2	0	2	2	1	0.024234
GO:0034051	negative regulation of plant-type hypersensitive response	Biological Process	2	0	2	2	1	0.024234
GO:0034439	lipoprotein lipid oxidation	Biological Process	2	0	2	2	1	0.024234
GO:0034442	regulation of lipoprotein oxidation	Biological Process	2	0	2	2	1	0.024234
GO:0034443	negative regulation of lipoprotein oxidation	Biological Process	2	0	2	2	1	0.024234
GO:0034756	regulation of iron ion transport	Biological Process	2	0	2	2	1	0.024234
GO:0035928	rRNA import into mitochondrion	Biological Process	2	0	2	2	1	0.024234
GO:0042160	lipoprotein modification	Biological Process	2	0	2	2	1	0.024234
GO:0042161	lipoprotein oxidation	Biological Process	2	0	2	2	1	0.024234
GO:0042310	vasoconstriction	Biological Process	2	0	2	2	1	0.024234
GO:0042472	inner ear morphogenesis	Biological Process	2	0	2	2	1	0.024234
GO:0042474	middle ear morphogenesis	Biological Process	2	0	2	2	1	0.024234
GO:0042490	mechanoreceptor differentiation	Biological Process	2	0	2	2	1	0.024234
GO:0042547	cell wall modification involved in multidimensional cell growth	Biological Process	2	0	2	2	1	0.024234
GO:0042660	positive regulation of cell fate specification	Biological Process	2	0	2	2	1	0.024234
GO:0042759	long-chain fatty acid biosynthetic process	Biological Process	2	1	1	2	1	0.024234
GO:0043049	otic placode formation	Biological Process	2	0	2	2	1	0.024234
GO:0043419	urea catabolic process	Biological Process	2	0	2	2	1	0.024234
GO:0045907	positive regulation of vasoconstriction	Biological Process	2	0	2	2	1	0.024234
GO:0046176	aldonic acid catabolic process	Biological Process	2	0	2	2	1	0.024234
GO:0046183	L-idonate catabolic process	Biological Process	2	0	2	2	1	0.024234
GO:0046271	phenylpropanoid catabolic process	Biological Process	2	1	1	2	1	0.024234
GO:0046272	stilbene catabolic process	Biological Process	2	1	1	2	1	0.024234
GO:0046320	regulation of fatty acid oxidation	Biological Process	2	0	2	2	1	0.024234
GO:0046322	negative regulation of fatty acid oxidation	Biological Process	2	0	2	2	1	0.024234
GO:0046513	ceramide biosynthetic process	Biological Process	2	0	2	2	1	0.024234
GO:0048008	platelet-derived growth factor receptor signaling pathway	Biological Process	2	0	2	2	1	0.024234
GO:0048662	negative regulation of smooth muscle cell proliferation	Biological Process	2	0	2	2	1	0.024234
GO:0050746	regulation of lipoprotein metabolic process	Biological Process	2	0	2	2	1	0.024234
GO:0050748	negative regulation of lipoprotein metabolic process	Biological Process	2	0	2	2	1	0.024234
GO:0051097	negative regulation of helicase activity	Biological Process	2	0	2	2	1	0.024234
GO:0060113	inner ear receptor cell differentiation	Biological Process	2	0	2	2	1	0.024234
GO:0060119	inner ear receptor cell development	Biological Process	2	0	2	2	1	0.024234
GO:0060404	axonemal microtubule depolymerization	Biological Process	2	0	2	2	1	0.024234
GO:0060587	regulation of lipoprotein lipid oxidation	Biological Process	2	0	2	2	1	0.024234
GO:0060588	negative regulation of lipoprotein lipid oxidation	Biological Process	2	0	2	2	1	0.024234
GO:0060788	ectodermal placode formation	Biological Process	2	0	2	2	1	0.024234
GO:0061302	smooth muscle cell-matrix adhesion	Biological Process	2	0	2	2	1	0.024234
GO:0061523	cilium disassembly	Biological Process	2	0	2	2	1	0.024234
GO:0070462	plus-end specific microtubule depolymerization	Biological Process	2	0	2	2	1	0.024234
GO:0071483	cellular response to blue light	Biological Process	2	0	2	2	1	0.024234
GO:0071599	otic vesicle development	Biological Process	2	0	2	2	1	0.024234
GO:0071600	otic vesicle morphogenesis	Biological Process	2	0	2	2	1	0.024234
GO:0071605	monocyte chemotactic protein-1 production	Biological Process	2	0	2	2	1	0.024234
GO:0071637	regulation of monocyte chemotactic protein-1 production	Biological Process	2	0	2	2	1	0.024234
GO:0071638	negative regulation of monocyte chemotactic protein-1 production	Biological Process	2	0	2	2	1	0.024234
GO:0071696	ectodermal placode development	Biological Process	2	0	2	2	1	0.024234
GO:0071697	ectodermal placode morphogenesis	Biological Process	2	0	2	2	1	0.024234
GO:0071722	detoxification of arsenic-containing substance	Biological Process	2	0	2	2	1	0.024234
GO:0071850	mitotic cell cycle arrest	Biological Process	2	0	2	2	1	0.024234
GO:0072678	T cell migration	Biological Process	2	0	2	2	1	0.024234
GO:0080190	lateral growth	Biological Process	2	0	2	2	1	0.024234
GO:0090548	response to nitrate starvation	Biological Process	2	0	2	2	1	0.024234
GO:0097176	epoxide metabolic process	Biological Process	2	1	1	2	1	0.024234
GO:1900015	regulation of cytokine production involved in inflammatory response	Biological Process	2	0	2	2	1	0.024234
GO:1900016	negative regulation of cytokine production involved in inflammatory response	Biological Process	2	0	2	2	1	0.024234
GO:1901333	positive regulation of lateral root development	Biological Process	2	0	2	2	1	0.024234
GO:1901562	response to paraquat	Biological Process	2	0	2	2	1	0.024234
GO:1902025	nitrate import	Biological Process	2	0	2	2	1	0.024234
GO:1903792	negative regulation of anion transport	Biological Process	2	0	2	2	1	0.024234
GO:1903890	positive regulation of plant epidermal cell differentiation	Biological Process	2	0	2	2	1	0.024234
GO:1903960	negative regulation of anion transmembrane transport	Biological Process	2	0	2	2	1	0.024234
GO:2000023	regulation of lateral root development	Biological Process	2	0	2	2	1	0.024234
GO:2000097	regulation of smooth muscle cell-matrix adhesion	Biological Process	2	0	2	2	1	0.024234
GO:2000098	negative regulation of smooth muscle cell-matrix adhesion	Biological Process	2	0	2	2	1	0.024234
GO:2000402	negative regulation of lymphocyte migration	Biological Process	2	0	2	2	1	0.024234
GO:2000404	regulation of T cell migration	Biological Process	2	0	2	2	1	0.024234
GO:2000405	negative regulation of T cell migration	Biological Process	2	0	2	2	1	0.024234
GO:2000625	regulation of miRNA catabolic process	Biological Process	2	0	2	2	1	0.024234
GO:2000627	positive regulation of miRNA catabolic process	Biological Process	2	0	2	2	1	0.024234
GO:2000628	regulation of miRNA metabolic process	Biological Process	2	0	2	2	1	0.024234
GO:2000630	positive regulation of miRNA metabolic process	Biological Process	2	0	2	2	1	0.024234
GO:0009394	2'-deoxyribonucleotide metabolic process	Biological Process	13	0	13	47	0.277	0.0242608
GO:0019692	deoxyribose phosphate metabolic process	Biological Process	13	0	13	47	0.277	0.0242608
GO:0044247	cellular polysaccharide catabolic process	Biological Process	8	0	8	24	0.333	0.0244189
GO:0005092	GDP-dissociation inhibitor activity	Molecular Function	6	3	3	16	0.375	0.0244663
GO:0005372	water transmembrane transporter activity	Molecular Function	6	0	6	16	0.375	0.0244663
GO:0043225	anion transmembrane-transporting ATPase activity	Molecular Function	38	9	29	183	0.208	0.0246653
GO:0004506	squalene monooxygenase activity	Molecular Function	5	2	3	12	0.417	0.0247481
GO:0043650	dicarboxylic acid biosynthetic process	Biological Process	28	8	20	124	0.226	0.0249737
GO:0015171	amino acid transmembrane transporter activity	Molecular Function	54	16	38	275	0.196	0.025197
GO:1903825	organic acid transmembrane transport	Biological Process	18	9	9	72	0.25	0.0253145
GO:0044272	sulfur compound biosynthetic process	Biological Process	165	28	137	919	0.18	0.0258084
GO:0033013	tetrapyrrole metabolic process	Biological Process	127	27	100	693	0.183	0.0263689
GO:0000813	ESCRT I complex	Cellular Component	3	3	0	5	0.6	0.0267832
GO:0035580	specific granule lumen	Cellular Component	3	3	0	5	0.6	0.0267832
GO:0042581	specific granule	Cellular Component	3	3	0	5	0.6	0.0267832
GO:0097197	tetraspanin-enriched microdomain	Cellular Component	3	0	3	5	0.6	0.0267832
GO:1904724	tertiary granule lumen	Cellular Component	3	3	0	5	0.6	0.0267832
GO:0008843	endochitinase activity	Molecular Function	3	3	0	5	0.6	0.0272412
GO:0010487	thermospermine synthase activity	Molecular Function	3	0	3	5	0.6	0.0272412
GO:0016768	spermine synthase activity	Molecular Function	3	0	3	5	0.6	0.0272412
GO:0019955	cytokine binding	Molecular Function	3	0	3	5	0.6	0.0272412
GO:0051765	inositol tetrakisphosphate kinase activity	Molecular Function	3	0	3	5	0.6	0.0272412
GO:0004713	protein tyrosine kinase activity	Molecular Function	14	4	10	54	0.259	0.0272458
GO:0006301	postreplication repair	Biological Process	5	0	5	12	0.417	0.0277479
GO:0015968	stringent response	Biological Process	5	0	5	12	0.417	0.0277479
GO:0015969	guanosine tetraphosphate metabolic process	Biological Process	5	0	5	12	0.417	0.0277479
GO:0034035	purine ribonucleoside bisphosphate metabolic process	Biological Process	5	0	5	12	0.417	0.0277479
GO:0009297	pilus assembly	Biological Process	6	2	4	16	0.375	0.0278543
GO:0043711	pilus organization	Biological Process	6	2	4	16	0.375	0.0278543
GO:0004673	protein histidine kinase activity	Molecular Function	22	2	20	96	0.229	0.0280148
GO:0005811	lipid particle	Cellular Component	9	0	9	30	0.3	0.028106
GO:0010051	xylem and phloem pattern formation	Biological Process	13	1	12	48	0.271	0.028667
GO:0033103	protein secretion by the type VI secretion system	Biological Process	18	3	15	73	0.247	0.0288555
GO:0009887	organ morphogenesis	Biological Process	53	3	50	264	0.201	0.0290334
GO:0015173	aromatic amino acid transmembrane transporter activity	Molecular Function	9	5	4	30	0.3	0.0291683
GO:0015923	mannosidase activity	Molecular Function	9	2	7	30	0.3	0.0291683
GO:0030247	polysaccharide binding	Molecular Function	33	18	15	157	0.21	0.029323
GO:0048449	floral organ formation	Biological Process	15	0	15	58	0.259	0.029364
GO:0010025	wax biosynthetic process	Biological Process	3	3	0	5	0.6	0.0294614
GO:0010166	wax metabolic process	Biological Process	3	3	0	5	0.6	0.0294614
GO:0010522	regulation of calcium ion transport into cytosol	Biological Process	3	1	2	5	0.6	0.0294614
GO:0010880	regulation of release of sequestered calcium ion into cytosol by sarcoplasmic reticulum	Biological Process	3	1	2	5	0.6	0.0294614
GO:0010881	regulation of cardiac muscle contraction by regulation of the release of sequestered calcium ion	Biological Process	3	1	2	5	0.6	0.0294614
GO:0010882	regulation of cardiac muscle contraction by calcium ion signaling	Biological Process	3	1	2	5	0.6	0.0294614
GO:0014808	release of sequestered calcium ion into cytosol by sarcoplasmic reticulum	Biological Process	3	1	2	5	0.6	0.0294614
GO:0030245	cellulose catabolic process	Biological Process	3	0	3	5	0.6	0.0294614
GO:0030913	paranodal junction assembly	Biological Process	3	1	2	5	0.6	0.0294614
GO:0032288	myelin assembly	Biological Process	3	1	2	5	0.6	0.0294614
GO:0033292	T-tubule organization	Biological Process	3	1	2	5	0.6	0.0294614
GO:0034551	mitochondrial respiratory chain complex III assembly	Biological Process	3	3	0	5	0.6	0.0294614
GO:0036309	protein localization to M-band	Biological Process	3	1	2	5	0.6	0.0294614
GO:0036371	protein localization to T-tubule	Biological Process	3	1	2	5	0.6	0.0294614
GO:0043605	cellular amide catabolic process	Biological Process	3	0	3	5	0.6	0.0294614
GO:0044245	polysaccharide digestion	Biological Process	3	3	0	5	0.6	0.0294614
GO:0048864	stem cell development	Biological Process	3	0	3	5	0.6	0.0294614
GO:0051029	rRNA transport	Biological Process	3	0	3	5	0.6	0.0294614
GO:0051085	chaperone mediated protein folding requiring cofactor	Biological Process	3	0	3	5	0.6	0.0294614
GO:0051208	sequestering of calcium ion	Biological Process	3	1	2	5	0.6	0.0294614
GO:0051209	release of sequestered calcium ion into cytosol	Biological Process	3	1	2	5	0.6	0.0294614
GO:0051279	regulation of release of sequestered calcium ion into cytosol	Biological Process	3	1	2	5	0.6	0.0294614
GO:0051282	regulation of sequestering of calcium ion	Biological Process	3	1	2	5	0.6	0.0294614
GO:0051283	negative regulation of sequestering of calcium ion	Biological Process	3	1	2	5	0.6	0.0294614
GO:0051597	response to methylmercury	Biological Process	3	1	2	5	0.6	0.0294614
GO:0051928	positive regulation of calcium ion transport	Biological Process	3	1	2	5	0.6	0.0294614
GO:0060148	positive regulation of posttranscriptional gene silencing	Biological Process	3	3	0	5	0.6	0.0294614
GO:0060306	regulation of membrane repolarization	Biological Process	3	1	2	5	0.6	0.0294614
GO:0060307	regulation of ventricular cardiac muscle cell membrane repolarization	Biological Process	3	1	2	5	0.6	0.0294614
GO:0060402	calcium ion transport into cytosol	Biological Process	3	1	2	5	0.6	0.0294614
GO:0070296	sarcoplasmic reticulum calcium ion transport	Biological Process	3	1	2	5	0.6	0.0294614
GO:0075733	intracellular transport of virus	Biological Process	3	2	1	5	0.6	0.0294614
GO:0086002	cardiac muscle cell action potential involved in contraction	Biological Process	3	1	2	5	0.6	0.0294614
GO:0086005	ventricular cardiac muscle cell action potential	Biological Process	3	1	2	5	0.6	0.0294614
GO:0086009	membrane repolarization	Biological Process	3	1	2	5	0.6	0.0294614
GO:0086014	atrial cardiac muscle cell action potential	Biological Process	3	1	2	5	0.6	0.0294614
GO:0086015	SA node cell action potential	Biological Process	3	1	2	5	0.6	0.0294614
GO:0086018	SA node cell to atrial cardiac muscle cell signalling	Biological Process	3	1	2	5	0.6	0.0294614
GO:0086026	atrial cardiac muscle cell to AV node cell signaling	Biological Process	3	1	2	5	0.6	0.0294614
GO:0086046	membrane depolarization during SA node cell action potential	Biological Process	3	1	2	5	0.6	0.0294614
GO:0086066	atrial cardiac muscle cell to AV node cell communication	Biological Process	3	1	2	5	0.6	0.0294614
GO:0086070	SA node cell to atrial cardiac muscle cell communication	Biological Process	3	1	2	5	0.6	0.0294614
GO:0086091	regulation of heart rate by cardiac conduction	Biological Process	3	1	2	5	0.6	0.0294614
GO:0090279	regulation of calcium ion import	Biological Process	3	1	2	5	0.6	0.0294614
GO:0097033	mitochondrial respiratory chain complex III biogenesis	Biological Process	3	3	0	5	0.6	0.0294614
GO:0097553	calcium ion transmembrane import into cytosol	Biological Process	3	1	2	5	0.6	0.0294614
GO:0098907	regulation of SA node cell action potential	Biological Process	3	1	2	5	0.6	0.0294614
GO:0098910	regulation of atrial cardiac muscle cell action potential	Biological Process	3	1	2	5	0.6	0.0294614
GO:0099622	cardiac muscle cell membrane repolarization	Biological Process	3	1	2	5	0.6	0.0294614
GO:0099623	regulation of cardiac muscle cell membrane repolarization	Biological Process	3	1	2	5	0.6	0.0294614
GO:0099625	ventricular cardiac muscle cell membrane repolarization	Biological Process	3	1	2	5	0.6	0.0294614
GO:1901018	positive regulation of potassium ion transmembrane transporter activity	Biological Process	3	1	2	5	0.6	0.0294614
GO:1901019	regulation of calcium ion transmembrane transporter activity	Biological Process	3	1	2	5	0.6	0.0294614
GO:1901021	positive regulation of calcium ion transmembrane transporter activity	Biological Process	3	1	2	5	0.6	0.0294614
GO:1901570	fatty acid derivative biosynthetic process	Biological Process	3	3	0	5	0.6	0.0294614
GO:1902583	multi-organism intracellular transport	Biological Process	3	2	1	5	0.6	0.0294614
GO:1902656	calcium ion import into cytosol	Biological Process	3	1	2	5	0.6	0.0294614
GO:1903169	regulation of calcium ion transmembrane transport	Biological Process	3	1	2	5	0.6	0.0294614
GO:1903514	calcium ion transport from endoplasmic reticulum to cytosol	Biological Process	3	1	2	5	0.6	0.0294614
GO:1904427	positive regulation of calcium ion transmembrane transport	Biological Process	3	1	2	5	0.6	0.0294614
GO:0051234	establishment of localization	Biological Process	1180	288	892	7239	0.163	0.0297928
GO:0004564	beta-fructofuranosidase activity	Molecular Function	7	4	3	21	0.333	0.0299626
GO:0009737	response to abscisic acid	Biological Process	37	12	25	175	0.211	0.0301297
GO:0044550	secondary metabolite biosynthetic process	Biological Process	55	14	41	276	0.199	0.0302618
GO:0009072	aromatic amino acid family metabolic process	Biological Process	52	31	21	259	0.201	0.0302956
GO:0016810	hydrolase activity, acting on carbon-nitrogen (but not peptide) bonds	Molecular Function	61	7	54	319	0.191	0.0302997
GO:0009067	aspartate family amino acid biosynthetic process	Biological Process	63	16	47	322	0.196	0.0308374
GO:0004020	adenylylsulfate kinase activity	Molecular Function	15	7	8	60	0.25	0.0310987
GO:0016835	carbon-oxygen lyase activity	Molecular Function	105	32	73	583	0.18	0.031103
GO:0006303	double-strand break repair via nonhomologous end joining	Biological Process	8	3	5	25	0.32	0.0311375
GO:0016209	antioxidant activity	Molecular Function	51	20	31	261	0.195	0.0312997
GO:0043335	protein unfolding	Biological Process	20	6	14	84	0.238	0.0314522
GO:0015093	ferrous iron transmembrane transporter activity	Molecular Function	11	2	9	40	0.275	0.0316004
GO:0000155	phosphorelay sensor kinase activity	Molecular Function	14	0	14	55	0.255	0.031615
GO:0015146	pentose transmembrane transporter activity	Molecular Function	24	9	15	108	0.222	0.0316812
GO:0015148	D-xylose transmembrane transporter activity	Molecular Function	24	9	15	108	0.222	0.0316812
GO:0015407	monosaccharide-transporting ATPase activity	Molecular Function	24	9	15	108	0.222	0.0316812
GO:0015608	carbohydrate-importing ATPase activity	Molecular Function	24	9	15	108	0.222	0.0316812
GO:0015614	D-xylose-importing ATPase activity	Molecular Function	24	9	15	108	0.222	0.0316812
GO:0015116	sulfate transmembrane transporter activity	Molecular Function	26	4	22	119	0.218	0.0318075
GO:0000726	non-recombinational repair	Biological Process	11	5	6	39	0.282	0.0319282
GO:0010150	leaf senescence	Biological Process	11	7	4	39	0.282	0.0319282
GO:0005381	iron ion transmembrane transporter activity	Molecular Function	12	2	10	45	0.267	0.0319529
GO:0006020	inositol metabolic process	Biological Process	19	9	10	79	0.241	0.0321396
GO:0045121	membrane raft	Cellular Component	6	1	5	17	0.353	0.0321769
GO:0098857	membrane microdomain	Cellular Component	6	1	5	17	0.353	0.0321769
GO:0009250	glucan biosynthetic process	Biological Process	23	0	23	100	0.23	0.0324206
GO:0032535	regulation of cellular component size	Biological Process	23	2	21	100	0.23	0.0324206
GO:1901616	organic hydroxy compound catabolic process	Biological Process	23	4	19	100	0.23	0.0324206
GO:0015886	heme transport	Biological Process	26	6	20	116	0.224	0.0325241
GO:0071215	cellular response to abscisic acid stimulus	Biological Process	26	9	17	116	0.224	0.0325241
GO:0051087	chaperone binding	Molecular Function	21	5	16	92	0.228	0.0325574
GO:0009309	amine biosynthetic process	Biological Process	18	3	15	74	0.243	0.0327535
GO:0042401	cellular biogenic amine biosynthetic process	Biological Process	18	3	15	74	0.243	0.0327535
GO:0004180	carboxypeptidase activity	Molecular Function	29	8	21	136	0.213	0.03295
GO:0009073	aromatic amino acid family biosynthetic process	Biological Process	12	7	5	44	0.273	0.0330072
GO:0004764	shikimate 3-dehydrogenase (NADP+) activity	Molecular Function	6	0	6	17	0.353	0.0330822
GO:0016211	ammonia ligase activity	Molecular Function	6	2	4	17	0.353	0.0330822
GO:0070569	uridylyltransferase activity	Molecular Function	23	2	21	103	0.223	0.0331551
GO:0065004	protein-DNA complex assembly	Biological Process	28	8	20	127	0.22	0.033277
GO:0016824	hydrolase activity, acting on acid halide bonds	Molecular Function	8	2	6	26	0.308	0.033544
GO:0019120	hydrolase activity, acting on acid halide bonds, in C-halide compounds	Molecular Function	8	2	6	26	0.308	0.033544
GO:0006554	lysine catabolic process	Biological Process	13	5	8	49	0.265	0.0336281
GO:0006082	organic acid metabolic process	Biological Process	667	215	452	4025	0.166	0.0341485
GO:0015079	potassium ion transmembrane transporter activity	Molecular Function	30	11	19	142	0.211	0.0341557
GO:0031226	intrinsic component of plasma membrane	Cellular Component	108	27	81	608	0.178	0.0343445
GO:0006479	protein methylation	Biological Process	67	1	66	347	0.193	0.0344163
GO:0009965	leaf morphogenesis	Biological Process	9	0	9	30	0.3	0.034417
GO:0015801	aromatic amino acid transport	Biological Process	9	5	4	30	0.3	0.034417
GO:0042126	nitrate metabolic process	Biological Process	7	0	7	21	0.333	0.0344857
GO:0019187	beta-1,4-mannosyltransferase activity	Molecular Function	4	0	4	9	0.444	0.0349039
GO:0031418	L-ascorbic acid binding	Molecular Function	4	0	4	9	0.444	0.0349039
GO:0045735	nutrient reservoir activity	Molecular Function	4	1	3	9	0.444	0.0349039
GO:0006813	potassium ion transport	Biological Process	44	12	32	216	0.204	0.0349353
GO:0048827	phyllome development	Biological Process	44	9	35	216	0.204	0.0349353
GO:0016849	phosphorus-oxygen lyase activity	Molecular Function	5	2	3	13	0.385	0.0353064
GO:0051060	pullulanase activity	Molecular Function	5	0	5	13	0.385	0.0353064
GO:0006563	L-serine metabolic process	Biological Process	33	11	22	155	0.213	0.0354886
GO:0035639	purine ribonucleoside triphosphate binding	Molecular Function	676	207	469	4200	0.161	0.0355242
GO:0048856	anatomical structure development	Biological Process	417	68	349	2472	0.169	0.0357101
GO:0015822	ornithine transport	Biological Process	23	7	16	101	0.228	0.0359911
GO:0015412	molybdate transmembrane-transporting ATPase activity	Molecular Function	21	5	16	93	0.226	0.0362496
GO:0055085	transmembrane transport	Biological Process	295	70	225	1721	0.171	0.0365461
GO:0003777	microtubule motor activity	Molecular Function	10	2	8	36	0.278	0.0369602
GO:0042887	amide transmembrane transporter activity	Molecular Function	44	9	35	223	0.197	0.0371286
GO:0044461	bacterial-type flagellum part	Cellular Component	7	1	6	22	0.318	0.0372193
GO:1900865	chloroplast RNA modification	Biological Process	6	0	6	17	0.353	0.0375151
GO:0032270	positive regulation of cellular protein metabolic process	Biological Process	37	3	34	178	0.208	0.0379888
GO:0031399	regulation of protein modification process	Biological Process	77	6	71	407	0.189	0.0380074
GO:0015684	ferrous iron transport	Biological Process	11	2	9	40	0.275	0.0380376
GO:0009378	four-way junction helicase activity	Molecular Function	46	20	26	235	0.196	0.0380726
GO:0072348	sulfur compound transport	Biological Process	51	15	36	257	0.198	0.0382147
GO:0019751	polyol metabolic process	Biological Process	45	12	33	223	0.202	0.0383202
GO:0046428	1,4-dihydroxy-2-naphthoate octaprenyltransferase activity	Molecular Function	7	3	4	22	0.318	0.038364
GO:0042549	photosystem II stabilization	Biological Process	4	0	4	9	0.444	0.0383761
GO:0034357	photosynthetic membrane	Cellular Component	54	1	53	284	0.19	0.0387424
GO:0072351	tricarboxylic acid biosynthetic process	Biological Process	8	1	7	26	0.308	0.0390171
GO:0009262	deoxyribonucleotide metabolic process	Biological Process	13	0	13	50	0.26	0.0391763
GO:0009692	ethylene metabolic process	Biological Process	13	7	6	50	0.26	0.0391763
GO:0043449	cellular alkene metabolic process	Biological Process	13	7	6	50	0.26	0.0391763
GO:0005980	glycogen catabolic process	Biological Process	5	0	5	13	0.385	0.0394333
GO:0006690	icosanoid metabolic process	Biological Process	5	1	4	13	0.385	0.0394333
GO:0008153	para-aminobenzoic acid biosynthetic process	Biological Process	5	4	1	13	0.385	0.0394333
GO:0019252	starch biosynthetic process	Biological Process	5	0	5	13	0.385	0.0394333
GO:0022616	DNA strand elongation	Biological Process	5	2	3	13	0.385	0.0394333
GO:0046482	para-aminobenzoic acid metabolic process	Biological Process	5	4	1	13	0.385	0.0394333
GO:1903034	regulation of response to wounding	Biological Process	5	0	5	13	0.385	0.0394333
GO:0045340	mercury ion binding	Molecular Function	19	5	14	83	0.229	0.0395095
GO:0008324	cation transmembrane transporter activity	Molecular Function	246	67	179	1465	0.168	0.0398204
GO:0072511	divalent inorganic cation transport	Biological Process	106	28	78	579	0.183	0.0401639
GO:0043211	carbohydrate-transporting ATPase activity	Molecular Function	25	9	16	116	0.216	0.040274
GO:0009743	response to carbohydrate	Biological Process	52	20	32	264	0.197	0.0413441
GO:0004856	xylulokinase activity	Molecular Function	8	8	0	27	0.296	0.0415376
GO:0000784	nuclear chromosome, telomeric region	Cellular Component	11	3	8	42	0.262	0.0423286
GO:0015750	pentose transport	Biological Process	24	9	15	108	0.222	0.0424106
GO:0015753	D-xylose transport	Biological Process	24	9	15	108	0.222	0.0424106
GO:0009696	salicylic acid metabolic process	Biological Process	17	8	9	71	0.239	0.0427057
GO:0007275	multicellular organism development	Biological Process	394	44	350	2339	0.168	0.0430311
GO:0005319	lipid transporter activity	Molecular Function	36	10	26	179	0.201	0.0430504
GO:0001228	transcriptional activator activity, RNA polymerase II transcription regulatory region sequence-specific binding	Molecular Function	6	0	6	18	0.333	0.0434424
GO:0005230	extracellular ligand-gated ion channel activity	Molecular Function	6	3	3	18	0.333	0.0434424
GO:0050664	oxidoreductase activity, acting on NAD(P)H, oxygen as acceptor	Molecular Function	6	3	3	18	0.333	0.0434424
GO:0044436	thylakoid part	Cellular Component	65	1	64	352	0.185	0.043837
GO:0007349	cellularization	Biological Process	7	0	7	22	0.318	0.0439803
GO:0004337	geranyltranstransferase activity	Molecular Function	10	3	7	37	0.27	0.044008
GO:0019104	DNA N-glycosylase activity	Molecular Function	10	0	10	37	0.27	0.044008
GO:0007601	visual perception	Biological Process	20	4	16	87	0.23	0.0440256
GO:0030422	production of siRNA involved in RNA interference	Biological Process	20	5	15	87	0.23	0.0440256
GO:0050953	sensory perception of light stimulus	Biological Process	20	4	16	87	0.23	0.0440256
GO:0015662	ATPase activity, coupled to transmembrane movement of ions, phosphorylative mechanism	Molecular Function	25	11	14	117	0.214	0.0441033
GO:0005509	calcium ion binding	Molecular Function	60	37	23	320	0.188	0.0442235
GO:0019932	second-messenger-mediated signaling	Biological Process	15	6	9	61	0.246	0.0443992
GO:0048444	floral organ morphogenesis	Biological Process	15	0	15	61	0.246	0.0443992
GO:0042954	lipoprotein transporter activity	Molecular Function	21	4	17	95	0.221	0.0445478
GO:0000910	cytokinesis	Biological Process	89	13	76	481	0.185	0.0447594
GO:0006767	water-soluble vitamin metabolic process	Biological Process	108	35	73	594	0.182	0.0454104
GO:0016831	carboxy-lyase activity	Molecular Function	53	11	42	279	0.19	0.0454204
GO:0018022	peptidyl-lysine methylation	Biological Process	41	0	41	203	0.202	0.0456059
GO:0051184	cofactor transporter activity	Molecular Function	26	6	20	123	0.211	0.045741
GO:0005388	calcium-transporting ATPase activity	Molecular Function	15	8	7	63	0.238	0.0461772
GO:0042181	ketone biosynthetic process	Biological Process	89	25	64	482	0.185	0.0467272
GO:1901663	quinone biosynthetic process	Biological Process	89	25	64	482	0.185	0.0467272
GO:0043292	contractile fiber	Cellular Component	7	3	4	23	0.304	0.0467741
GO:0044449	contractile fiber part	Cellular Component	7	3	4	23	0.304	0.0467741
GO:0016246	RNA interference	Biological Process	21	5	16	93	0.226	0.0472628
GO:0005887	integral component of plasma membrane	Cellular Component	92	27	65	518	0.178	0.047622
GO:0001726	ruffle	Cellular Component	3	0	3	6	0.5	0.0476326
GO:0005902	microvillus	Cellular Component	3	0	3	6	0.5	0.0476326
GO:0030175	filopodium	Cellular Component	3	0	3	6	0.5	0.0476326
GO:0009102	biotin biosynthetic process	Biological Process	40	6	34	198	0.202	0.0476517
GO:0004647	phosphoserine phosphatase activity	Molecular Function	14	7	7	58	0.241	0.047744
GO:0098552	side of membrane	Cellular Component	71	17	54	390	0.182	0.0477771
GO:0008236	serine-type peptidase activity	Molecular Function	84	23	61	466	0.18	0.0480312
GO:0017171	serine hydrolase activity	Molecular Function	84	23	61	466	0.18	0.0480312
GO:0005997	xylulose metabolic process	Biological Process	8	8	0	27	0.296	0.0481222
GO:0006655	phosphatidylglycerol biosynthetic process	Biological Process	8	1	7	27	0.296	0.0481222
GO:0006730	one-carbon metabolic process	Biological Process	8	2	6	27	0.296	0.0481222
GO:0033559	unsaturated fatty acid metabolic process	Biological Process	8	1	7	27	0.296	0.0481222
GO:0046149	pigment catabolic process	Biological Process	8	3	5	27	0.296	0.0481222
GO:0000030	mannosyltransferase activity	Molecular Function	7	0	7	23	0.304	0.0481691
GO:0004930	G-protein coupled receptor activity	Molecular Function	7	2	5	23	0.304	0.0481691
GO:0003844	1,4-alpha-glucan branching enzyme activity	Molecular Function	5	0	5	14	0.357	0.048251
GO:0008477	purine nucleosidase activity	Molecular Function	5	2	3	14	0.357	0.048251
GO:0004033	aldo-keto reductase (NADP) activity	Molecular Function	3	0	3	6	0.5	0.0484091
GO:0004797	thymidine kinase activity	Molecular Function	3	0	3	6	0.5	0.0484091
GO:0008825	cyclopropane-fatty-acyl-phospholipid synthase activity	Molecular Function	3	0	3	6	0.5	0.0484091
GO:0016273	arginine N-methyltransferase activity	Molecular Function	3	0	3	6	0.5	0.0484091
GO:0016274	protein-arginine N-methyltransferase activity	Molecular Function	3	0	3	6	0.5	0.0484091
GO:0034593	phosphatidylinositol bisphosphate phosphatase activity	Molecular Function	3	2	1	6	0.5	0.0484091
GO:0043047	single-stranded telomeric DNA binding	Molecular Function	3	0	3	6	0.5	0.0484091
GO:0045330	aspartyl esterase activity	Molecular Function	3	0	3	6	0.5	0.0484091
GO:0047623	adenosine-phosphate deaminase activity	Molecular Function	3	1	2	6	0.5	0.0484091
GO:0098847	sequence-specific single stranded DNA binding	Molecular Function	3	0	3	6	0.5	0.0484091
GO:0001932	regulation of protein phosphorylation	Biological Process	31	0	31	148	0.209	0.0491172
GO:0033283	organic acid-transporting ATPase activity	Molecular Function	21	4	17	96	0.219	0.0491771
GO:0033284	carboxylic acid-transporting ATPase activity	Molecular Function	21	4	17	96	0.219	0.0491771
GO:0033285	monocarboxylic acid-transporting ATPase activity	Molecular Function	21	4	17	96	0.219	0.0491771
GO:0033286	ectoine-transporting ATPase activity	Molecular Function	21	4	17	96	0.219	0.0491771
GO:0033287	hydroxyectoine transmembrane transporter activity	Molecular Function	21	4	17	96	0.219	0.0491771
GO:0033288	hydroxyectoine-transporting ATPase activity	Molecular Function	21	4	17	96	0.219	0.0491771
GO:0051471	ectoine transmembrane transporter activity	Molecular Function	21	4	17	96	0.219	0.0491771
GO:0015197	peptide transporter activity	Molecular Function	41	9	32	210	0.195	0.0495296
GO:0034457	Mpp10 complex	Cellular Component	4	2	2	10	0.4	0.0503395
GO:0051247	positive regulation of protein metabolic process	Biological Process	37	3	34	182	0.203	0.0507699
GO:0003995	acyl-CoA dehydrogenase activity	Molecular Function	4	4	0	10	0.4	0.0513482
GO:0004629	phospholipase C activity	Molecular Function	4	4	0	10	0.4	0.0513482
GO:0004970	ionotropic glutamate receptor activity	Molecular Function	4	3	1	10	0.4	0.0513482
GO:0008066	glutamate receptor activity	Molecular Function	4	3	1	10	0.4	0.0513482
GO:0009308	amine metabolic process	Biological Process	60	10	50	314	0.191	0.0513783
GO:0015276	ligand-gated ion channel activity	Molecular Function	9	3	6	33	0.273	0.0517851
GO:0022834	ligand-gated channel activity	Molecular Function	9	3	6	33	0.273	0.0517851
GO:0009403	toxin biosynthetic process	Biological Process	10	4	6	37	0.27	0.0520278
GO:0000727	double-strand break repair via break-induced replication	Biological Process	3	0	3	6	0.5	0.0521683
GO:0006692	prostanoid metabolic process	Biological Process	3	0	3	6	0.5	0.0521683
GO:0006693	prostaglandin metabolic process	Biological Process	3	0	3	6	0.5	0.0521683
GO:0009138	pyrimidine nucleoside diphosphate metabolic process	Biological Process	3	0	3	6	0.5	0.0521683
GO:0009720	detection of hormone stimulus	Biological Process	3	0	3	6	0.5	0.0521683
GO:0009726	detection of endogenous stimulus	Biological Process	3	0	3	6	0.5	0.0521683
GO:0019233	sensory perception of pain	Biological Process	3	1	2	6	0.5	0.0521683
GO:0043268	positive regulation of potassium ion transport	Biological Process	3	1	2	6	0.5	0.0521683
GO:0045736	negative regulation of cyclin-dependent protein serine/threonine kinase activity	Biological Process	3	0	3	6	0.5	0.0521683
GO:0048759	xylem vessel member cell differentiation	Biological Process	3	0	3	6	0.5	0.0521683
GO:0051275	beta-glucan catabolic process	Biological Process	3	0	3	6	0.5	0.0521683
GO:0080112	seed growth	Biological Process	3	0	3	6	0.5	0.0521683
GO:0080113	regulation of seed growth	Biological Process	3	0	3	6	0.5	0.0521683
GO:1901381	positive regulation of potassium ion transmembrane transport	Biological Process	3	1	2	6	0.5	0.0521683
GO:1904030	negative regulation of cyclin-dependent protein kinase activity	Biological Process	3	0	3	6	0.5	0.0521683
GO:2000762	regulation of phenylpropanoid metabolic process	Biological Process	3	0	3	6	0.5	0.0521683
GO:0009251	glucan catabolic process	Biological Process	11	1	10	42	0.262	0.0525986
GO:0016051	carbohydrate biosynthetic process	Biological Process	88	18	70	479	0.184	0.0528632
GO:0043085	positive regulation of catalytic activity	Biological Process	36	2	34	177	0.203	0.0530664
GO:0010413	glucuronoxylan metabolic process	Biological Process	5	1	4	14	0.357	0.0536857
GO:0031589	cell-substrate adhesion	Biological Process	5	0	5	14	0.357	0.0536857
GO:0032506	cytokinetic process	Biological Process	50	2	48	257	0.195	0.0537836
GO:0008213	protein alkylation	Biological Process	67	1	66	356	0.188	0.0545333
GO:0006766	vitamin metabolic process	Biological Process	108	35	73	599	0.18	0.0548706
GO:0015996	chlorophyll catabolic process	Biological Process	7	2	5	23	0.304	0.055004
GO:2001057	reactive nitrogen species metabolic process	Biological Process	7	0	7	23	0.304	0.055004
GO:0061687	detoxification of inorganic compound	Biological Process	22	6	16	100	0.22	0.0553796
GO:0070205	2-succinyl-6-hydroxy-2,4-cyclohexadiene-1-carboxylate synthase activity	Molecular Function	24	6	18	114	0.211	0.0554273
GO:0098533	ATPase dependent transmembrane transport complex	Cellular Component	85	30	55	479	0.177	0.0558978
GO:0051179	localization	Biological Process	1239	304	935	7665	0.162	0.0561223
GO:0008017	microtubule binding	Molecular Function	41	3	38	212	0.193	0.0561822
GO:0010193	response to ozone	Biological Process	4	4	0	10	0.4	0.0562475
GO:0016998	cell wall macromolecule catabolic process	Biological Process	4	4	0	10	0.4	0.0562475
GO:0034968	histone lysine methylation	Biological Process	39	0	39	195	0.2	0.0569192
GO:0004497	monooxygenase activity	Molecular Function	66	23	43	361	0.183	0.0569209
GO:0051181	cofactor transport	Biological Process	31	8	23	150	0.207	0.057287
GO:0050790	regulation of catalytic activity	Biological Process	88	14	74	481	0.183	0.0574273
GO:0016049	cell growth	Biological Process	61	7	54	322	0.189	0.0574639
GO:0042953	lipoprotein transport	Biological Process	21	4	17	95	0.221	0.0575976
GO:0044872	lipoprotein localization	Biological Process	21	4	17	95	0.221	0.0575976
GO:0016791	phosphatase activity	Molecular Function	98	45	53	556	0.176	0.0576737
GO:0006744	ubiquinone biosynthetic process	Biological Process	47	13	34	241	0.195	0.0578667
GO:0019477	L-lysine catabolic process	Biological Process	8	2	6	28	0.286	0.0585016
GO:0016837	carbon-oxygen lyase activity, acting on polysaccharides	Molecular Function	15	0	15	65	0.231	0.0587086
GO:0008948	oxaloacetate decarboxylase activity	Molecular Function	7	0	7	24	0.292	0.0594288
GO:0015419	sulfate transmembrane-transporting ATPase activity	Molecular Function	21	4	17	98	0.214	0.0594485
GO:0016441	posttranscriptional gene silencing	Biological Process	30	7	23	145	0.207	0.059888
GO:0051382	kinetochore assembly	Biological Process	12	6	6	48	0.25	0.0605578
GO:0051383	kinetochore organization	Biological Process	12	6	6	48	0.25	0.0605578
GO:0000177	cytoplasmic exosome (RNase complex)	Cellular Component	2	0	2	3	0.667	0.0610305
GO:0045025	mitochondrial degradosome	Cellular Component	2	0	2	3	0.667	0.0610305
GO:0070187	telosome	Cellular Component	2	0	2	3	0.667	0.0610305
GO:0006551	leucine metabolic process	Biological Process	11	6	5	43	0.256	0.0611131
GO:0005126	cytokine receptor binding	Molecular Function	9	1	8	34	0.265	0.061326
GO:0003997	acyl-CoA oxidase activity	Molecular Function	2	2	0	3	0.667	0.0617399
GO:0004753	saccharopine dehydrogenase activity	Molecular Function	2	2	0	3	0.667	0.0617399
GO:0004854	xanthine dehydrogenase activity	Molecular Function	2	0	2	3	0.667	0.0617399
GO:0005221	intracellular cyclic nucleotide activated cation channel activity	Molecular Function	2	0	2	3	0.667	0.0617399
GO:0008686	3,4-dihydroxy-2-butanone-4-phosphate synthase activity	Molecular Function	2	0	2	3	0.667	0.0617399
GO:0008810	cellulase activity	Molecular Function	2	0	2	3	0.667	0.0617399
GO:0008814	citrate CoA-transferase activity	Molecular Function	2	2	0	3	0.667	0.0617399
GO:0008863	formate dehydrogenase (NAD+) activity	Molecular Function	2	2	0	3	0.667	0.0617399
GO:0008905	mannose-phosphate guanylyltransferase activity	Molecular Function	2	0	2	3	0.667	0.0617399
GO:0019781	NEDD8 activating enzyme activity	Molecular Function	2	0	2	3	0.667	0.0617399
GO:0019797	procollagen-proline 3-dioxygenase activity	Molecular Function	2	0	2	3	0.667	0.0617399
GO:0031544	peptidyl-proline 3-dioxygenase activity	Molecular Function	2	0	2	3	0.667	0.0617399
GO:0034594	phosphatidylinositol trisphosphate phosphatase activity	Molecular Function	2	2	0	3	0.667	0.0617399
GO:0043546	molybdopterin cofactor binding	Molecular Function	2	0	2	3	0.667	0.0617399
GO:0043855	cyclic nucleotide-gated ion channel activity	Molecular Function	2	0	2	3	0.667	0.0617399
GO:0047893	flavonol 3-O-glucosyltransferase activity	Molecular Function	2	0	2	3	0.667	0.0617399
GO:0098505	G-rich strand telomeric DNA binding	Molecular Function	2	0	2	3	0.667	0.0617399
GO:0006576	cellular biogenic amine metabolic process	Biological Process	48	9	39	248	0.194	0.0621444
GO:0005871	kinesin complex	Cellular Component	5	2	3	15	0.333	0.0622146
GO:0009863	salicylic acid mediated signaling pathway	Biological Process	21	8	13	96	0.219	0.063319
GO:0009909	regulation of flower development	Biological Process	21	4	17	96	0.219	0.063319
GO:0015802	basic amino acid transport	Biological Process	21	5	16	96	0.219	0.063319
GO:0015809	arginine transport	Biological Process	21	5	16	96	0.219	0.063319
GO:0015819	lysine transport	Biological Process	21	5	16	96	0.219	0.063319
GO:0033308	hydroxyectoine transport	Biological Process	21	4	17	96	0.219	0.063319
GO:0051470	ectoine transport	Biological Process	21	4	17	96	0.219	0.063319
GO:0071446	cellular response to salicylic acid stimulus	Biological Process	21	8	13	96	0.219	0.063319
GO:0016762	xyloglucan:xyloglucosyl transferase activity	Molecular Function	5	0	5	15	0.333	0.0636328
GO:0009826	unidimensional cell growth	Biological Process	25	2	23	118	0.212	0.06372
GO:0009694	jasmonic acid metabolic process	Biological Process	15	8	7	64	0.234	0.064183
GO:0072528	pyrimidine-containing compound biosynthetic process	Biological Process	63	12	51	336	0.188	0.0643527
GO:0008238	exopeptidase activity	Molecular Function	44	14	30	232	0.19	0.0645689
GO:0015440	peptide-transporting ATPase activity	Molecular Function	21	4	17	99	0.212	0.0651092
GO:0000755	cytogamy	Biological Process	2	0	2	3	0.667	0.0651586
GO:0000958	mitochondrial mRNA catabolic process	Biological Process	2	0	2	3	0.667	0.0651586
GO:0000965	mitochondrial RNA 3'-end processing	Biological Process	2	0	2	3	0.667	0.0651586
GO:0006027	glycosaminoglycan catabolic process	Biological Process	2	0	2	3	0.667	0.0651586
GO:0009115	xanthine catabolic process	Biological Process	2	0	2	3	0.667	0.0651586
GO:0009291	unidirectional conjugation	Biological Process	2	0	2	3	0.667	0.0651586
GO:0009704	de-etiolation	Biological Process	2	0	2	3	0.667	0.0651586
GO:0009809	lignin biosynthetic process	Biological Process	2	0	2	3	0.667	0.0651586
GO:0010155	regulation of proton transport	Biological Process	2	0	2	3	0.667	0.0651586
GO:0010239	chloroplast mRNA processing	Biological Process	2	0	2	3	0.667	0.0651586
GO:0015880	coenzyme A transport	Biological Process	2	2	0	3	0.667	0.0651586
GO:0019299	rhamnose metabolic process	Biological Process	2	1	1	3	0.667	0.0651586
GO:0019474	L-lysine catabolic process to acetyl-CoA	Biological Process	2	2	0	3	0.667	0.0651586
GO:0019520	aldonic acid metabolic process	Biological Process	2	0	2	3	0.667	0.0651586
GO:0021680	cerebellar Purkinje cell layer development	Biological Process	2	0	2	3	0.667	0.0651586
GO:0021695	cerebellar cortex development	Biological Process	2	0	2	3	0.667	0.0651586
GO:0032220	plasma membrane fusion involved in cytogamy	Biological Process	2	0	2	3	0.667	0.0651586
GO:0043457	regulation of cellular respiration	Biological Process	2	0	2	3	0.667	0.0651586
GO:0051096	positive regulation of helicase activity	Biological Process	2	0	2	3	0.667	0.0651586
GO:0051602	response to electrical stimulus	Biological Process	2	0	2	3	0.667	0.0651586
GO:0060382	regulation of DNA strand elongation	Biological Process	2	0	2	3	0.667	0.0651586
GO:0060383	positive regulation of DNA strand elongation	Biological Process	2	0	2	3	0.667	0.0651586
GO:0060771	phyllotactic patterning	Biological Process	2	1	1	3	0.667	0.0651586
GO:0071042	nuclear polyadenylation-dependent mRNA catabolic process	Biological Process	2	0	2	3	0.667	0.0651586
GO:0071047	polyadenylation-dependent mRNA catabolic process	Biological Process	2	0	2	3	0.667	0.0651586
GO:0071072	negative regulation of phospholipid biosynthetic process	Biological Process	2	0	2	3	0.667	0.0651586
GO:0071073	positive regulation of phospholipid biosynthetic process	Biological Process	2	0	2	3	0.667	0.0651586
GO:0072676	lymphocyte migration	Biological Process	2	0	2	3	0.667	0.0651586
GO:0090616	mitochondrial mRNA 3'-end processing	Biological Process	2	0	2	3	0.667	0.0651586
GO:0097222	mitochondrial mRNA polyadenylation	Biological Process	2	0	2	3	0.667	0.0651586
GO:0097421	liver regeneration	Biological Process	2	0	2	3	0.667	0.0651586
GO:1901141	regulation of lignin biosynthetic process	Biological Process	2	0	2	3	0.667	0.0651586
GO:1901351	regulation of phosphatidylglycerol biosynthetic process	Biological Process	2	0	2	3	0.667	0.0651586
GO:1901352	negative regulation of phosphatidylglycerol biosynthetic process	Biological Process	2	0	2	3	0.667	0.0651586
GO:1901873	regulation of post-translational protein modification	Biological Process	2	0	2	3	0.667	0.0651586
GO:1901874	negative regulation of post-translational protein modification	Biological Process	2	0	2	3	0.667	0.0651586
GO:1903726	negative regulation of phospholipid metabolic process	Biological Process	2	0	2	3	0.667	0.0651586
GO:1903727	positive regulation of phospholipid metabolic process	Biological Process	2	0	2	3	0.667	0.0651586
GO:1990388	xylem-to-phloem iron transport	Biological Process	2	0	2	3	0.667	0.0651586
GO:2000401	regulation of lymphocyte migration	Biological Process	2	0	2	3	0.667	0.0651586
GO:2001245	regulation of phosphatidylcholine biosynthetic process	Biological Process	2	0	2	3	0.667	0.0651586
GO:2001247	positive regulation of phosphatidylcholine biosynthetic process	Biological Process	2	0	2	3	0.667	0.0651586
GO:0044767	single-organism developmental process	Biological Process	524	77	447	3172	0.165	0.0653715
GO:0006545	glycine biosynthetic process	Biological Process	14	7	7	59	0.237	0.0660512
GO:0019207	kinase regulator activity	Molecular Function	12	3	9	50	0.24	0.0661627
GO:0007568	aging	Biological Process	29	11	18	141	0.206	0.0675385
GO:0006661	phosphatidylinositol biosynthetic process	Biological Process	13	2	11	54	0.241	0.0677793
GO:0009897	external side of plasma membrane	Cellular Component	10	0	10	40	0.25	0.0679977
GO:0009064	glutamine family amino acid metabolic process	Biological Process	52	16	36	273	0.19	0.0686116
GO:0015694	mercury ion transport	Biological Process	19	5	14	86	0.221	0.0686634
GO:0050787	detoxification of mercury ion	Biological Process	19	5	14	86	0.221	0.0686634
GO:0015221	lipopolysaccharide transmembrane transporter activity	Molecular Function	20	5	15	94	0.213	0.0687241
GO:0015086	cadmium ion transmembrane transporter activity	Molecular Function	14	6	8	61	0.23	0.0688539
GO:0009886	post-embryonic morphogenesis	Biological Process	39	1	38	198	0.197	0.068951
GO:0055051	ATP-binding cassette (ABC) transporter complex, integrated substrate binding	Cellular Component	40	11	29	211	0.19	0.0695246
GO:0048437	floral organ development	Biological Process	33	1	32	164	0.201	0.0697675
GO:0016747	transferase activity, transferring acyl groups other than amino-acyl groups	Molecular Function	132	56	76	772	0.171	0.0698731
GO:0030915	Smc5-Smc6 complex	Cellular Component	4	0	4	11	0.364	0.0699434
GO:0044093	positive regulation of molecular function	Biological Process	40	3	37	204	0.196	0.0701002
GO:0097588	archaeal or bacterial-type flagellum-dependent cell motility	Biological Process	11	0	11	44	0.25	0.0704817
GO:0051301	cell division	Biological Process	148	29	119	848	0.175	0.0706428
GO:0035194	posttranscriptional gene silencing by RNA	Biological Process	28	5	23	136	0.206	0.0706733
GO:0006529	asparagine biosynthetic process	Biological Process	9	2	7	34	0.265	0.071211
GO:0009147	pyrimidine nucleoside triphosphate metabolic process	Biological Process	9	1	8	34	0.265	0.071211
GO:0004096	catalase activity	Molecular Function	4	2	2	11	0.364	0.0712872
GO:0004766	spermidine synthase activity	Molecular Function	4	1	3	11	0.364	0.0712872
GO:0008997	ribonuclease R activity	Molecular Function	4	0	4	11	0.364	0.0712872
GO:0009813	flavonoid biosynthetic process	Biological Process	15	4	11	65	0.231	0.0719157
GO:0002094	polyprenyltransferase activity	Molecular Function	9	3	6	35	0.257	0.0719159
GO:0043212	carbohydrate-exporting ATPase activity	Molecular Function	19	4	15	89	0.213	0.0725527
GO:0009933	meristem structural organization	Biological Process	22	0	22	103	0.214	0.0726571
GO:0048366	leaf development	Biological Process	22	8	14	103	0.214	0.0726571
GO:0001085	RNA polymerase II transcription factor binding	Molecular Function	8	0	8	30	0.267	0.0726618
GO:0009011	starch synthase activity	Molecular Function	8	0	8	30	0.267	0.0726618
GO:0016108	tetraterpenoid metabolic process	Biological Process	35	4	31	176	0.199	0.0727891
GO:0019239	deaminase activity	Molecular Function	15	1	14	67	0.224	0.0733734
GO:0016639	oxidoreductase activity, acting on the CH-NH2 group of donors, NAD or NADP as acceptor	Molecular Function	17	3	14	78	0.218	0.0734025
GO:0042445	hormone metabolic process	Biological Process	27	3	24	131	0.206	0.0739705
GO:0009320	phosphoribosylaminoimidazole carboxylase complex	Cellular Component	3	2	1	7	0.429	0.0742065
GO:0016769	transferase activity, transferring nitrogenous groups	Molecular Function	31	16	15	158	0.196	0.07468
GO:0010035	response to inorganic substance	Biological Process	112	35	77	632	0.177	0.0752619
GO:0000702	oxidized base lesion DNA N-glycosylase activity	Molecular Function	3	0	3	7	0.429	0.0753585
GO:0004106	chorismate mutase activity	Molecular Function	3	2	1	7	0.429	0.0753585
GO:0004335	galactokinase activity	Molecular Function	3	0	3	7	0.429	0.0753585
GO:0004567	beta-mannosidase activity	Molecular Function	3	2	1	7	0.429	0.0753585
GO:0004638	phosphoribosylaminoimidazole carboxylase activity	Molecular Function	3	2	1	7	0.429	0.0753585
GO:0004860	protein kinase inhibitor activity	Molecular Function	3	0	3	7	0.429	0.0753585
GO:0004861	cyclin-dependent protein serine/threonine kinase inhibitor activity	Molecular Function	3	0	3	7	0.429	0.0753585
GO:0015929	hexosaminidase activity	Molecular Function	3	1	2	7	0.429	0.0753585
GO:0019209	kinase activator activity	Molecular Function	3	0	3	7	0.429	0.0753585
GO:0019210	kinase inhibitor activity	Molecular Function	3	0	3	7	0.429	0.0753585
GO:0030291	protein serine/threonine kinase inhibitor activity	Molecular Function	3	0	3	7	0.429	0.0753585
GO:0030295	protein kinase activator activity	Molecular Function	3	0	3	7	0.429	0.0753585
GO:0046910	pectinesterase inhibitor activity	Molecular Function	3	0	3	7	0.429	0.0753585
GO:0051766	inositol trisphosphate kinase activity	Molecular Function	3	0	3	7	0.429	0.0753585
GO:0052866	phosphatidylinositol phosphate phosphatase activity	Molecular Function	3	2	1	7	0.429	0.0753585
GO:0097599	xylanase activity	Molecular Function	3	0	3	7	0.429	0.0753585
GO:0043005	neuron projection	Cellular Component	11	1	10	46	0.239	0.0753759
GO:0034754	cellular hormone metabolic process	Biological Process	19	2	17	87	0.218	0.0755475
GO:0042180	cellular ketone metabolic process	Biological Process	107	28	79	602	0.178	0.0756107
GO:0008483	transaminase activity	Molecular Function	27	16	11	135	0.2	0.0756513
GO:0070918	production of small RNA involved in gene silencing by RNA	Biological Process	23	5	18	109	0.211	0.0756701
GO:0016109	tetraterpenoid biosynthetic process	Biological Process	34	4	30	171	0.199	0.0761991
GO:0015444	magnesium-importing ATPase activity	Molecular Function	14	8	6	62	0.226	0.0770731
GO:0006268	DNA unwinding involved in DNA replication	Biological Process	16	5	11	71	0.225	0.0772626
GO:0003688	DNA replication origin binding	Molecular Function	16	6	10	73	0.219	0.0773682
GO:0050877	neurological system process	Biological Process	26	5	21	126	0.206	0.0774402
GO:0032392	DNA geometric change	Biological Process	35	7	28	177	0.198	0.0776504
GO:0002532	production of molecular mediator involved in inflammatory response	Biological Process	4	1	3	11	0.364	0.0778048
GO:0003015	heart process	Biological Process	4	2	2	11	0.364	0.0778048
GO:0006177	GMP biosynthetic process	Biological Process	4	0	4	11	0.364	0.0778048
GO:0008016	regulation of heart contraction	Biological Process	4	2	2	11	0.364	0.0778048
GO:0019217	regulation of fatty acid metabolic process	Biological Process	4	0	4	11	0.364	0.0778048
GO:0042461	photoreceptor cell development	Biological Process	4	0	4	11	0.364	0.0778048
GO:0042462	eye photoreceptor cell development	Biological Process	4	0	4	11	0.364	0.0778048
GO:0060047	heart contraction	Biological Process	4	2	2	11	0.364	0.0778048
GO:1903513	endoplasmic reticulum to cytosol transport	Biological Process	4	1	3	11	0.364	0.0778048
GO:0015669	gas transport	Biological Process	6	1	5	20	0.3	0.0780671
GO:0090596	sensory organ morphogenesis	Biological Process	6	0	6	20	0.3	0.0780671
GO:0090533	cation-transporting ATPase complex	Cellular Component	15	8	7	68	0.221	0.0780678
GO:0003008	system process	Biological Process	32	8	24	160	0.2	0.0781792
GO:1901661	quinone metabolic process	Biological Process	92	25	67	513	0.179	0.0787611
GO:0015604	organic phosphonate transmembrane transporter activity	Molecular Function	30	10	20	153	0.196	0.0789547
GO:0045861	negative regulation of proteolysis	Biological Process	22	15	7	104	0.212	0.0791505
GO:0015414	nitrate transmembrane-transporting ATPase activity	Molecular Function	19	4	15	90	0.211	0.0794646
GO:0044106	cellular amine metabolic process	Biological Process	51	9	42	270	0.189	0.079467
GO:0032300	mismatch repair complex	Cellular Component	5	0	5	16	0.312	0.0796871
GO:0008037	cell recognition	Biological Process	33	19	14	166	0.199	0.079789
GO:0032993	protein-DNA complex	Cellular Component	21	3	18	102	0.206	0.0799439
GO:0033014	tetrapyrrole biosynthetic process	Biological Process	109	20	89	616	0.177	0.0807316
GO:0003205	cardiac chamber development	Biological Process	3	1	2	7	0.429	0.0809279
GO:0003230	cardiac atrium development	Biological Process	3	1	2	7	0.429	0.0809279
GO:0003279	cardiac septum development	Biological Process	3	1	2	7	0.429	0.0809279
GO:0003283	atrial septum development	Biological Process	3	1	2	7	0.429	0.0809279
GO:0007272	ensheathment of neurons	Biological Process	3	1	2	7	0.429	0.0809279
GO:0007586	digestion	Biological Process	3	3	0	7	0.429	0.0809279
GO:0007606	sensory perception of chemical stimulus	Biological Process	3	0	3	7	0.429	0.0809279
GO:0008366	axon ensheathment	Biological Process	3	1	2	7	0.429	0.0809279
GO:0009635	response to herbicide	Biological Process	3	1	2	7	0.429	0.0809279
GO:0032355	response to estradiol	Biological Process	3	0	3	7	0.429	0.0809279
GO:0042246	tissue regeneration	Biological Process	3	0	3	7	0.429	0.0809279
GO:0042552	myelination	Biological Process	3	1	2	7	0.429	0.0809279
GO:2000738	positive regulation of stem cell differentiation	Biological Process	3	0	3	7	0.429	0.0809279
GO:0006570	tyrosine metabolic process	Biological Process	25	17	8	121	0.207	0.0810932
GO:0003905	alkylbase DNA N-glycosylase activity	Molecular Function	5	0	5	16	0.312	0.0814357
GO:0043733	DNA-3-methylbase glycosylase activity	Molecular Function	5	0	5	16	0.312	0.0814357
GO:1902495	transmembrane transporter complex	Cellular Component	86	30	56	495	0.174	0.081661
GO:0044459	plasma membrane part	Cellular Component	167	41	126	1004	0.166	0.0817604
GO:0050821	protein stabilization	Biological Process	7	2	5	25	0.28	0.0817769
GO:0009738	abscisic acid-activated signaling pathway	Biological Process	23	7	16	110	0.209	0.0821533
GO:0031050	dsRNA fragmentation	Biological Process	23	5	18	110	0.209	0.0821533
GO:1990204	oxidoreductase complex	Cellular Component	45	13	32	244	0.184	0.0825034
GO:0015706	nitrate transport	Biological Process	21	4	17	99	0.212	0.082803
GO:0006743	ubiquinone metabolic process	Biological Process	50	13	37	265	0.189	0.0829767
GO:0007264	small GTPase mediated signal transduction	Biological Process	9	2	7	35	0.257	0.0831815
GO:0071973	bacterial-type flagellum-dependent cell motility	Biological Process	9	0	9	35	0.257	0.0831815
GO:0042732	D-xylose metabolic process	Biological Process	8	8	0	30	0.267	0.0831951
GO:0019201	nucleotide kinase activity	Molecular Function	24	3	21	119	0.202	0.0832052
GO:0015103	inorganic anion transmembrane transporter activity	Molecular Function	70	16	54	394	0.178	0.0833518
GO:0050896	response to stimulus	Biological Process	1383	407	976	8618	0.16	0.0844272
GO:0016709	oxidoreductase activity, acting on paired donors, with incorporation or reduction of molecular oxygen, NAD(P)H as one donor, and incorporation of one atom of oxygen	Molecular Function	53	17	36	291	0.182	0.0845383
GO:0007154	cell communication	Biological Process	475	140	335	2882	0.165	0.0845688
GO:0004373	glycogen (starch) synthase activity	Molecular Function	8	0	8	31	0.258	0.0855023
GO:0005249	voltage-gated potassium channel activity	Molecular Function	8	1	7	31	0.258	0.0855023
GO:0032502	developmental process	Biological Process	583	92	491	3560	0.164	0.0856311
GO:0048532	anatomical structure arrangement	Biological Process	22	0	22	105	0.21	0.0860213
GO:0004084	branched-chain-amino-acid transaminase activity	Molecular Function	7	4	3	26	0.269	0.0864027
GO:0015920	lipopolysaccharide transport	Biological Process	20	5	15	94	0.213	0.0866362
GO:0006081	cellular aldehyde metabolic process	Biological Process	34	8	26	173	0.197	0.08664
GO:1990351	transporter complex	Cellular Component	86	30	56	497	0.173	0.0877815
GO:0048544	recognition of pollen	Biological Process	28	16	12	139	0.201	0.0879288
GO:0006768	biotin metabolic process	Biological Process	40	6	34	208	0.192	0.0887094
GO:0051186	cofactor metabolic process	Biological Process	344	73	271	2067	0.166	0.0887386
GO:0005275	amine transmembrane transporter activity	Molecular Function	46	11	35	250	0.184	0.0895317
GO:0032845	negative regulation of homeostatic process	Biological Process	5	1	4	16	0.312	0.0899342
GO:0044766	multi-organism transport	Biological Process	5	3	2	16	0.312	0.0899342
GO:0046794	transport of virus	Biological Process	5	3	2	16	0.312	0.0899342
GO:0061077	chaperone-mediated protein folding	Biological Process	5	0	5	16	0.312	0.0899342
GO:1902579	multi-organism localization	Biological Process	5	3	2	16	0.312	0.0899342
GO:1903055	positive regulation of extracellular matrix organization	Biological Process	5	0	5	16	0.312	0.0899342
GO:0098656	anion transmembrane transport	Biological Process	21	9	12	100	0.21	0.0900927
GO:0009653	anatomical structure morphogenesis	Biological Process	215	31	184	1268	0.17	0.0901211
GO:0051187	cofactor catabolic process	Biological Process	19	7	12	89	0.213	0.0906588
GO:0072527	pyrimidine-containing compound metabolic process	Biological Process	79	17	62	439	0.18	0.0911503
GO:0005764	lysosome	Cellular Component	14	4	10	64	0.219	0.0915787
GO:0009791	post-embryonic development	Biological Process	185	21	164	1084	0.171	0.0916313
GO:0015220	choline transmembrane transporter activity	Molecular Function	18	4	14	86	0.209	0.0919034
GO:0033232	D-methionine-transporting ATPase activity	Molecular Function	18	4	14	86	0.209	0.0919034
GO:0042943	D-amino acid transmembrane transporter activity	Molecular Function	18	4	14	86	0.209	0.0919034
GO:0043865	methionine transmembrane transporter activity	Molecular Function	18	4	14	86	0.209	0.0919034
GO:0048474	D-methionine transmembrane transporter activity	Molecular Function	18	4	14	86	0.209	0.0919034
GO:1901243	methionine transmembrane-transporting ATPase activity	Molecular Function	18	4	14	86	0.209	0.0919034
GO:0046488	phosphatidylinositol metabolic process	Biological Process	27	3	24	134	0.201	0.0921751
GO:0016613	vanadium-iron nitrogenase complex	Cellular Component	4	2	2	12	0.333	0.0928481
GO:0034774	secretory granule lumen	Cellular Component	4	3	1	12	0.333	0.0928481
GO:0048569	post-embryonic organ development	Biological Process	31	4	27	157	0.197	0.0934847
GO:0033229	cysteine transmembrane transporter activity	Molecular Function	39	11	28	209	0.187	0.094037
GO:0033230	cysteine-transporting ATPase activity	Molecular Function	39	11	28	209	0.187	0.094037
GO:0016814	hydrolase activity, acting on carbon-nitrogen (but not peptide) bonds, in cyclic amidines	Molecular Function	16	1	15	75	0.213	0.0940488
GO:1904949	ATPase complex	Cellular Component	86	30	56	499	0.172	0.0942185
GO:0000724	double-strand break repair via homologous recombination	Biological Process	16	3	13	73	0.219	0.0944934
GO:0048563	post-embryonic organ morphogenesis	Biological Process	16	0	16	73	0.219	0.0944934
GO:0004152	dihydroorotate dehydrogenase activity	Molecular Function	4	3	1	12	0.333	0.0945567
GO:0004837	tyrosine decarboxylase activity	Molecular Function	4	3	1	12	0.333	0.0945567
GO:0048029	monosaccharide binding	Molecular Function	4	0	4	12	0.333	0.0945567
GO:0008519	ammonium transmembrane transporter activity	Molecular Function	19	4	15	92	0.207	0.0945583
GO:0016530	metallochaperone activity	Molecular Function	14	2	12	64	0.219	0.0953413
GO:0015979	photosynthesis	Biological Process	58	6	52	315	0.184	0.0953423
GO:0005886	plasma membrane	Cellular Component	269	66	203	1663	0.162	0.0953554
GO:0010039	response to iron ion	Biological Process	6	2	4	21	0.286	0.0954996
GO:0018202	peptidyl-histidine modification	Biological Process	6	1	5	21	0.286	0.0954996
GO:0070252	actin-mediated cell contraction	Biological Process	6	1	5	21	0.286	0.0954996
GO:0071359	cellular response to dsRNA	Biological Process	23	5	18	112	0.205	0.0962047
GO:0008083	growth factor activity	Molecular Function	9	1	8	37	0.243	0.0962835
GO:0006528	asparagine metabolic process	Biological Process	9	2	7	36	0.25	0.0962844
GO:0098590	plasma membrane region	Cellular Component	11	2	9	48	0.229	0.0967024
GO:0031004	potassium ion-transporting ATPase complex	Cellular Component	13	8	5	59	0.22	0.09695
GO:0042743	hydrogen peroxide metabolic process	Biological Process	38	6	32	198	0.192	0.0971483
GO:0033231	carbohydrate export	Biological Process	19	4	15	90	0.211	0.0988956
GO:0048831	regulation of shoot system development	Biological Process	24	4	20	118	0.203	0.0989065
GO:1901682	sulfur compound transmembrane transporter activity	Molecular Function	44	11	33	240	0.183	0.099184
GO:0097196	Shu complex	Cellular Component	5	0	5	17	0.294	0.099483
GO:0016880	acid-ammonia (or amide) ligase activity	Molecular Function	8	2	6	32	0.25	0.0995799
GO:0019887	protein kinase regulator activity	Molecular Function	8	0	8	32	0.25	0.0995799
GO:0022843	voltage-gated cation channel activity	Molecular Function	8	1	7	32	0.25	0.0995799
GO:0015416	organic phosphonate transmembrane-transporting ATPase activity	Molecular Function	27	7	20	139	0.194	0.100035
GO:0015203	polyamine transmembrane transporter activity	Molecular Function	18	4	14	87	0.207	0.100234
GO:0015417	polyamine-transporting ATPase activity	Molecular Function	18	4	14	87	0.207	0.100234
GO:0015099	nickel cation transmembrane transporter activity	Molecular Function	22	6	16	110	0.2	0.100744
GO:0015413	nickel-transporting ATPase activity	Molecular Function	22	6	16	110	0.2	0.100744
GO:0005839	proteasome core complex	Cellular Component	6	1	5	22	0.273	0.100807
GO:0042600	chorion	Cellular Component	6	2	4	22	0.273	0.100807
GO:0045177	apical part of cell	Cellular Component	6	1	5	22	0.273	0.100807
GO:0009875	pollen-pistil interaction	Biological Process	28	16	12	141	0.199	0.100877
GO:0015837	amine transport	Biological Process	25	4	21	124	0.202	0.101399
GO:0051117	ATPase binding	Molecular Function	5	1	4	17	0.294	0.101583
GO:0009312	oligosaccharide biosynthetic process	Biological Process	33	7	26	170	0.194	0.102693
GO:0015112	nitrate transmembrane transporter activity	Molecular Function	19	4	15	93	0.204	0.102747
GO:0043216	daunorubicin-transporting ATPase activity	Molecular Function	19	4	15	93	0.204	0.102747
GO:0001754	eye photoreceptor cell differentiation	Biological Process	4	0	4	12	0.333	0.102833
GO:0009616	virus induced gene silencing	Biological Process	4	4	0	12	0.333	0.102833
GO:0015671	oxygen transport	Biological Process	4	0	4	12	0.333	0.102833
GO:0016255	attachment of GPI anchor to protein	Biological Process	4	0	4	12	0.333	0.102833
GO:0034629	cellular protein complex localization	Biological Process	4	0	4	12	0.333	0.102833
GO:0043434	response to peptide hormone	Biological Process	4	0	4	12	0.333	0.102833
GO:0046037	GMP metabolic process	Biological Process	4	0	4	12	0.333	0.102833
GO:0046530	photoreceptor cell differentiation	Biological Process	4	0	4	12	0.333	0.102833
GO:0052018	modulation by symbiont of RNA levels in host	Biological Process	4	4	0	12	0.333	0.102833
GO:0052249	modulation of RNA levels in other organism involved in symbiotic interaction	Biological Process	4	4	0	12	0.333	0.102833
GO:1901652	response to peptide	Biological Process	4	0	4	12	0.333	0.102833
GO:0008808	cardiolipin synthase activity	Molecular Function	6	1	5	22	0.273	0.103197
GO:0030572	phosphatidyltransferase activity	Molecular Function	6	1	5	22	0.273	0.103197
GO:0007186	G-protein coupled receptor signaling pathway	Biological Process	26	9	17	130	0.2	0.103701
GO:0006302	double-strand break repair	Biological Process	23	6	17	113	0.204	0.103779
GO:0009084	glutamine family amino acid biosynthetic process	Biological Process	23	6	17	113	0.204	0.103779
GO:0015175	neutral amino acid transmembrane transporter activity	Molecular Function	40	11	29	217	0.184	0.104703
GO:0000099	sulfur amino acid transmembrane transporter activity	Molecular Function	39	11	28	211	0.185	0.104722
GO:0015424	amino acid-transporting ATPase activity	Molecular Function	39	11	28	211	0.185	0.104722
GO:0016408	C-acyltransferase activity	Molecular Function	10	4	6	43	0.233	0.10507
GO:0005782	peroxisomal matrix	Cellular Component	3	2	1	8	0.375	0.105819
GO:0030315	T-tubule	Cellular Component	3	1	2	8	0.375	0.105819
GO:0031907	microbody lumen	Cellular Component	3	2	1	8	0.375	0.105819
GO:0042383	sarcolemma	Cellular Component	3	1	2	8	0.375	0.105819
GO:0043034	costamere	Cellular Component	3	1	2	8	0.375	0.105819
GO:0098858	actin-based cell projection	Cellular Component	3	0	3	8	0.375	0.105819
GO:0042325	regulation of phosphorylation	Biological Process	31	0	31	159	0.195	0.106127
GO:0015930	glutamate synthase activity	Molecular Function	17	4	13	82	0.207	0.106311
GO:0032403	protein complex binding	Molecular Function	74	11	63	425	0.174	0.10684
GO:0044430	cytoskeletal part	Cellular Component	91	12	79	534	0.17	0.107011
GO:0004833	tryptophan 2,3-dioxygenase activity	Molecular Function	3	2	1	8	0.375	0.107381
GO:0008373	sialyltransferase activity	Molecular Function	3	0	3	8	0.375	0.107381
GO:0016781	phosphotransferase activity, paired acceptors	Molecular Function	3	3	0	8	0.375	0.107381
GO:0030507	spectrin binding	Molecular Function	3	1	2	8	0.375	0.107381
GO:0032051	clathrin light chain binding	Molecular Function	3	0	3	8	0.375	0.107381
GO:0042973	glucan endo-1,3-beta-D-glucosidase activity	Molecular Function	3	0	3	8	0.375	0.107381
GO:0009812	flavonoid metabolic process	Biological Process	19	4	15	91	0.209	0.10759
GO:0006721	terpenoid metabolic process	Biological Process	56	12	44	306	0.183	0.108254
GO:0015665	alcohol transmembrane transporter activity	Molecular Function	22	4	18	111	0.198	0.108507
GO:0032778	cobalt-transporting ATPase activity	Molecular Function	22	4	18	111	0.198	0.108507
GO:0051346	negative regulation of hydrolase activity	Biological Process	17	11	6	80	0.212	0.108669
GO:0015696	ammonium transport	Biological Process	25	6	19	125	0.2	0.108835
GO:0009234	menaquinone biosynthetic process	Biological Process	47	13	34	253	0.186	0.109655
GO:0009898	cytoplasmic side of plasma membrane	Cellular Component	61	17	44	348	0.175	0.109976
GO:0005656	nuclear pre-replicative complex	Cellular Component	2	0	2	4	0.5	0.11
GO:0009346	citrate lyase complex	Cellular Component	2	2	0	4	0.5	0.11
GO:0036387	pre-replicative complex	Cellular Component	2	0	2	4	0.5	0.11
GO:0042788	polysomal ribosome	Cellular Component	2	0	2	4	0.5	0.11
GO:0043076	megasporocyte nucleus	Cellular Component	2	0	2	4	0.5	0.11
GO:0043078	polar nucleus	Cellular Component	2	0	2	4	0.5	0.11
GO:0003724	RNA helicase activity	Molecular Function	34	17	17	182	0.187	0.110148
GO:0009690	cytokinin metabolic process	Biological Process	9	1	8	37	0.243	0.11051
GO:0003691	double-stranded telomeric DNA binding	Molecular Function	2	0	2	4	0.5	0.111203
GO:0003885	D-arabinono-1,4-lactone oxidase activity	Molecular Function	2	0	2	4	0.5	0.111203
GO:0003972	RNA ligase (ATP) activity	Molecular Function	2	0	2	4	0.5	0.111203
GO:0004040	amidase activity	Molecular Function	2	2	0	4	0.5	0.111203
GO:0004146	dihydrofolate reductase activity	Molecular Function	2	0	2	4	0.5	0.111203
GO:0004301	epoxide hydrolase activity	Molecular Function	2	1	1	4	0.5	0.111203
GO:0004561	alpha-N-acetylglucosaminidase activity	Molecular Function	2	0	2	4	0.5	0.111203
GO:0008815	citrate (pro-3S)-lyase activity	Molecular Function	2	2	0	4	0.5	0.111203
GO:0009039	urease activity	Molecular Function	2	0	2	4	0.5	0.111203
GO:0009678	hydrogen-translocating pyrophosphatase activity	Molecular Function	2	0	2	4	0.5	0.111203
GO:0009882	blue light photoreceptor activity	Molecular Function	2	0	2	4	0.5	0.111203
GO:0010290	chlorophyll catabolite transmembrane transporter activity	Molecular Function	2	2	0	4	0.5	0.111203
GO:0015018	galactosylgalactosylxylosylprotein 3-beta-glucuronosyltransferase activity	Molecular Function	2	0	2	4	0.5	0.111203
GO:0015431	glutathione S-conjugate-exporting ATPase activity	Molecular Function	2	2	0	4	0.5	0.111203
GO:0015485	cholesterol binding	Molecular Function	2	0	2	4	0.5	0.111203
GO:0015603	iron chelate transmembrane transporter activity	Molecular Function	2	0	2	4	0.5	0.111203
GO:0016623	oxidoreductase activity, acting on the aldehyde or oxo group of donors, oxygen as acceptor	Molecular Function	2	0	2	4	0.5	0.111203
GO:0016803	ether hydrolase activity	Molecular Function	2	1	1	4	0.5	0.111203
GO:0017046	peptide hormone binding	Molecular Function	2	0	2	4	0.5	0.111203
GO:0017151	DEAD/H-box RNA helicase binding	Molecular Function	2	0	2	4	0.5	0.111203
GO:0032934	sterol binding	Molecular Function	2	0	2	4	0.5	0.111203
GO:0033201	alpha-1,4-glucan synthase activity	Molecular Function	2	0	2	4	0.5	0.111203
GO:0033885	10-hydroxy-9-(phosphonooxy)octadecanoate phosphatase activity	Molecular Function	2	1	1	4	0.5	0.111203
GO:0042577	lipid phosphatase activity	Molecular Function	2	1	1	4	0.5	0.111203
GO:0043236	laminin binding	Molecular Function	2	2	0	4	0.5	0.111203
GO:0047112	pyruvate oxidase activity	Molecular Function	2	0	2	4	0.5	0.111203
GO:0047343	glucose-1-phosphate cytidylyltransferase activity	Molecular Function	2	0	2	4	0.5	0.111203
GO:0047487	oligogalacturonide lyase activity	Molecular Function	2	0	2	4	0.5	0.111203
GO:0048001	erythrose-4-phosphate dehydrogenase activity	Molecular Function	2	0	2	4	0.5	0.111203
GO:0050242	pyruvate, phosphate dikinase activity	Molecular Function	2	2	0	4	0.5	0.111203
GO:0052592	oxidoreductase activity, acting on CH or CH2 groups, with an iron-sulfur protein as acceptor	Molecular Function	2	2	0	4	0.5	0.111203
GO:0070529	L-tryptophan aminotransferase activity	Molecular Function	2	0	2	4	0.5	0.111203
GO:0071997	glutathione S-conjugate-transporting ATPase activity	Molecular Function	2	2	0	4	0.5	0.111203
GO:0015434	cadmium-transporting ATPase activity	Molecular Function	13	6	7	60	0.217	0.111626
GO:0046658	anchored component of plasma membrane	Cellular Component	14	0	14	66	0.212	0.111692
GO:0009235	cobalamin metabolic process	Biological Process	23	11	12	114	0.202	0.111722
GO:0009236	cobalamin biosynthetic process	Biological Process	23	11	12	114	0.202	0.111722
GO:0043331	response to dsRNA	Biological Process	23	5	18	114	0.202	0.111722
GO:0009654	photosystem II oxygen evolving complex	Cellular Component	8	0	8	33	0.242	0.111765
GO:0040007	growth	Biological Process	106	13	93	608	0.174	0.111771
GO:0015821	methionine transport	Biological Process	18	4	14	86	0.209	0.112916
GO:0015871	choline transport	Biological Process	18	4	14	86	0.209	0.112916
GO:0042940	D-amino acid transport	Biological Process	18	4	14	86	0.209	0.112916
GO:0048473	D-methionine transport	Biological Process	18	4	14	86	0.209	0.112916
GO:0015145	monosaccharide transmembrane transporter activity	Molecular Function	26	11	15	135	0.193	0.113172
GO:0034637	cellular carbohydrate biosynthetic process	Biological Process	57	10	47	313	0.182	0.113307
GO:0015980	energy derivation by oxidation of organic compounds	Biological Process	82	15	67	463	0.177	0.11342
GO:0051287	NAD binding	Molecular Function	56	9	47	316	0.177	0.114231
GO:0006816	calcium ion transport	Biological Process	32	12	20	166	0.193	0.114281
GO:0097164	ammonium ion metabolic process	Biological Process	21	2	19	103	0.204	0.114401
GO:0007050	cell cycle arrest	Biological Process	6	0	6	22	0.273	0.114819
GO:0042692	muscle cell differentiation	Biological Process	6	1	5	22	0.273	0.114819
GO:0044057	regulation of system process	Biological Process	6	2	4	22	0.273	0.114819
GO:0090626	plant epidermis morphogenesis	Biological Process	6	0	6	22	0.273	0.114819
GO:0006954	inflammatory response	Biological Process	7	1	6	27	0.259	0.114823
GO:0009265	2'-deoxyribonucleotide biosynthetic process	Biological Process	7	0	7	27	0.259	0.114823
GO:0046385	deoxyribose phosphate biosynthetic process	Biological Process	7	0	7	27	0.259	0.114823
GO:0046777	protein autophosphorylation	Biological Process	7	0	7	27	0.259	0.114823
GO:0006226	dUMP biosynthetic process	Biological Process	3	0	3	8	0.375	0.114925
GO:0007266	Rho protein signal transduction	Biological Process	3	0	3	8	0.375	0.114925
GO:0009149	pyrimidine nucleoside triphosphate catabolic process	Biological Process	3	0	3	8	0.375	0.114925
GO:0009204	deoxyribonucleoside triphosphate catabolic process	Biological Process	3	0	3	8	0.375	0.114925
GO:0009213	pyrimidine deoxyribonucleoside triphosphate catabolic process	Biological Process	3	0	3	8	0.375	0.114925
GO:0010082	regulation of root meristem growth	Biological Process	3	0	3	8	0.375	0.114925
GO:0031848	protection from non-homologous end joining at telomere	Biological Process	3	3	0	8	0.375	0.114925
GO:0046078	dUMP metabolic process	Biological Process	3	0	3	8	0.375	0.114925
GO:0046080	dUTP metabolic process	Biological Process	3	0	3	8	0.375	0.114925
GO:0046081	dUTP catabolic process	Biological Process	3	0	3	8	0.375	0.114925
GO:0050867	positive regulation of cell activation	Biological Process	3	0	3	8	0.375	0.114925
GO:0051231	spindle elongation	Biological Process	3	2	1	8	0.375	0.114925
GO:0051591	response to cAMP	Biological Process	3	0	3	8	0.375	0.114925
GO:0051593	response to folic acid	Biological Process	3	0	3	8	0.375	0.114925
GO:0060485	mesenchyme development	Biological Process	3	0	3	8	0.375	0.114925
GO:1900871	chloroplast mRNA modification	Biological Process	3	0	3	8	0.375	0.114925
GO:2001259	positive regulation of cation channel activity	Biological Process	3	1	2	8	0.375	0.114925
GO:0016746	transferase activity, transferring acyl groups	Molecular Function	163	71	92	986	0.165	0.116331
GO:0044877	macromolecular complex binding	Molecular Function	163	37	126	986	0.165	0.116331
GO:0046474	glycerophospholipid biosynthetic process	Biological Process	25	5	20	126	0.198	0.116606
GO:0006505	GPI anchor metabolic process	Biological Process	11	0	11	48	0.229	0.116692
GO:0006506	GPI anchor biosynthetic process	Biological Process	11	0	11	48	0.229	0.116692
GO:0006596	polyamine biosynthetic process	Biological Process	11	2	9	48	0.229	0.116692
GO:0001952	regulation of cell-matrix adhesion	Biological Process	2	0	2	4	0.5	0.116991
GO:0001953	negative regulation of cell-matrix adhesion	Biological Process	2	0	2	4	0.5	0.116991
GO:0002538	arachidonic acid metabolite production involved in inflammatory response	Biological Process	2	1	1	4	0.5	0.116991
GO:0002539	prostaglandin production involved in inflammatory response	Biological Process	2	1	1	4	0.5	0.116991
GO:0006267	pre-replicative complex assembly involved in nuclear cell cycle DNA replication	Biological Process	2	0	2	4	0.5	0.116991
GO:0006656	phosphatidylcholine biosynthetic process	Biological Process	2	0	2	4	0.5	0.116991
GO:0006670	sphingosine metabolic process	Biological Process	2	0	2	4	0.5	0.116991
GO:0007019	microtubule depolymerization	Biological Process	2	0	2	4	0.5	0.116991
GO:0007213	G-protein coupled acetylcholine receptor signaling pathway	Biological Process	2	2	0	4	0.5	0.116991
GO:0007608	sensory perception of smell	Biological Process	2	0	2	4	0.5	0.116991
GO:0007622	rhythmic behavior	Biological Process	2	0	2	4	0.5	0.116991
GO:0009099	valine biosynthetic process	Biological Process	2	0	2	4	0.5	0.116991
GO:0009290	DNA import into cell involved in transformation	Biological Process	2	0	2	4	0.5	0.116991
GO:0009444	pyruvate oxidation	Biological Process	2	0	2	4	0.5	0.116991
GO:0009554	megasporogenesis	Biological Process	2	2	0	4	0.5	0.116991
GO:0009590	detection of gravity	Biological Process	2	0	2	4	0.5	0.116991
GO:0010021	amylopectin biosynthetic process	Biological Process	2	0	2	4	0.5	0.116991
GO:0010190	cytochrome b6f complex assembly	Biological Process	2	0	2	4	0.5	0.116991
GO:0010359	regulation of anion channel activity	Biological Process	2	0	2	4	0.5	0.116991
GO:0010586	miRNA metabolic process	Biological Process	2	0	2	4	0.5	0.116991
GO:0010587	miRNA catabolic process	Biological Process	2	0	2	4	0.5	0.116991
GO:0010812	negative regulation of cell-substrate adhesion	Biological Process	2	0	2	4	0.5	0.116991
GO:0018106	peptidyl-histidine phosphorylation	Biological Process	2	0	2	4	0.5	0.116991
GO:0019511	peptidyl-proline hydroxylation	Biological Process	2	0	2	4	0.5	0.116991
GO:0021549	cerebellum development	Biological Process	2	0	2	4	0.5	0.116991
GO:0034311	diol metabolic process	Biological Process	2	0	2	4	0.5	0.116991
GO:0034312	diol biosynthetic process	Biological Process	2	0	2	4	0.5	0.116991
GO:0035456	response to interferon-beta	Biological Process	2	0	2	4	0.5	0.116991
GO:0035458	cellular response to interferon-beta	Biological Process	2	0	2	4	0.5	0.116991
GO:0035753	maintenance of DNA trinucleotide repeats	Biological Process	2	0	2	4	0.5	0.116991
GO:0035927	RNA import into mitochondrion	Biological Process	2	0	2	4	0.5	0.116991
GO:0036388	pre-replicative complex assembly	Biological Process	2	0	2	4	0.5	0.116991
GO:0043113	receptor clustering	Biological Process	2	2	0	4	0.5	0.116991
GO:0043651	linoleic acid metabolic process	Biological Process	2	1	1	4	0.5	0.116991
GO:0045475	locomotor rhythm	Biological Process	2	0	2	4	0.5	0.116991
GO:0045717	negative regulation of fatty acid biosynthetic process	Biological Process	2	0	2	4	0.5	0.116991
GO:0045764	positive regulation of cellular amino acid metabolic process	Biological Process	2	0	2	4	0.5	0.116991
GO:0045777	positive regulation of blood pressure	Biological Process	2	1	1	4	0.5	0.116991
GO:0046470	phosphatidylcholine metabolic process	Biological Process	2	0	2	4	0.5	0.116991
GO:0046512	sphingosine biosynthetic process	Biological Process	2	0	2	4	0.5	0.116991
GO:0046520	sphingoid biosynthetic process	Biological Process	2	0	2	4	0.5	0.116991
GO:0048354	mucilage biosynthetic process involved in seed coat development	Biological Process	2	0	2	4	0.5	0.116991
GO:0048512	circadian behavior	Biological Process	2	0	2	4	0.5	0.116991
[truncated: 4,832 more rows]

## Sheet: Table S4
Table S4 Counts and Swissport annotations of DEGs encoding antioxidant enzymes and key enzymes in glutathione biosynthesis & metabolism pathways in peanut seedling roots under different treatments.
[truncated: 91 more rows]

[truncated: 3 more sheets: Table S5, Table S6, Table S7]
